# Supplementary material for: (E)-1-(4-Benzhydrylpiperazin-1-yl)-3-(3,4-dieth­oxy­phen­yl)prop-2-en-1-one ethanol monosolvate
Source: Acta Crystallogr Sect E Struct Rep Online. 2011 Oct 22;67(Pt 11):o2992. doi: 10.1107/S1600536811042267 (PMC3247394; doi:10.1107/S1600536811042267)
Supplement: Supplementary file 1 [file e-67-o2992-sup1.cif]

##############################################################################
#                                                                            #
# This CIF contains the data in a paper accepted for publication in          #
# Acta Crystallographica Section E. It conforms to the requirements of       #
# Notes for Authors for Acta Crystallographica Section E, and has been       #
# peer reviewed under the auspices of the IUCr Commission on Journals.       #
#                                                                            #
# Full details of the Crystallographic Information File format               #
# are given in the paper "The Crystallographic Information File (CIF):       #
# a New Standard Archive File for Crystallography" by S. R. Hall, F. H.      #
# Allen and I. D. Brown [Acta Cryst. (1991), A47, 655-685].                  #
#                                                                            #
# The current version of the core CIF dictionary is obtainable from          #
# ftp://ftp.iucr.org/pub/cif_core.dic.                                       #
#                                                                            #
# Software is freely available for graphical display of the structure(s)     #
# in this CIF. For information consult the CIF software page                 #
# http://www.iucr.org/resources/cif/software.                                #
#                                                                            #
# This file may be used for bona fide research purposes within the           #
# scientific community so long as proper attribution is given to the journal # 
# article from which it was obtained.                                        #
#                                                                            #
##############################################################################
data_I
_audit_creation_method     SHELXL-97
_chemical_name_systematic
;
(<i>E</i>)-1-(4-Benzhydrylpiperazin-1-yl)-3-(3,4-diethoxyphenyl)prop-2-en-1-one
ethanol monosolvate
;
_chemical_name_common     ?
_chemical_formula_moiety     'C30 H34 N2 O3, C2 H6 O'
_chemical_formula_sum     'C32 H40 N2 O4'
_chemical_formula_iupac     'C30 H34 N2 O3, C2 H6 O'
_chemical_formula_weight     516.66
_chemical_melting_point     ?
_symmetry_cell_setting     triclinic
_symmetry_space_group_name_H-M     'P -1'
_symmetry_space_group_name_Hall     '-P 1'
loop_
    _symmetry_equiv_pos_as_xyz
    'x, y, z'
    '-x, -y, -z'
_cell_length_a     7.9590(16)
_cell_length_b     12.039(2)
_cell_length_c     16.298(3)
_cell_angle_alpha     104.27(3)
_cell_angle_beta     100.09(3)
_cell_angle_gamma     100.02(3)
_cell_volume     1450.9(5)
_cell_formula_units_Z     2
_cell_measurement_reflns_used     25
_cell_measurement_theta_min     10
_cell_measurement_theta_max     13
_cell_measurement_temperature     293(2)
_exptl_crystal_description     block
_exptl_crystal_colour     pale-yellow
_exptl_crystal_size_max     0.30
_exptl_crystal_size_mid     0.20
_exptl_crystal_size_min     0.10
_exptl_crystal_density_diffrn     1.183
_exptl_crystal_density_meas     ?
_exptl_crystal_density_method     'not measured'
_exptl_crystal_F_000     556
_exptl_absorpt_coefficient_mu     0.077
_exptl_absorpt_correction_type     psi-scan
_exptl_absorpt_process_details     '(North <i>et al.</i> 1968)'
_exptl_absorpt_correction_T_min     0.9771
_exptl_absorpt_correction_T_max     0.9923
_exptl_special_details
;
;
_diffrn_ambient_temperature     293(2)
_diffrn_radiation_type     MoK\a
_diffrn_radiation_wavelength     0.71073
_diffrn_radiation_source     'fine-focus sealed tube'
_diffrn_radiation_monochromator     graphite
_diffrn_measurement_device_type     'Enraf--Nonius CAD-4'
_diffrn_measurement_method     \w/2\q
_diffrn_detector_area_resol_mean     ?
_diffrn_reflns_number     5753
_diffrn_reflns_av_R_equivalents     0.0185
_diffrn_reflns_av_sigmaI/netI     0.0369
_diffrn_reflns_theta_min     1.32
_diffrn_reflns_theta_max     25.38
_diffrn_reflns_theta_full     25.38
_diffrn_measured_fraction_theta_max     1.000
_diffrn_measured_fraction_theta_full     1.000
_diffrn_reflns_limit_h_min     0
_diffrn_reflns_limit_h_max     9
_diffrn_reflns_limit_k_min     -14
_diffrn_reflns_limit_k_max     14
_diffrn_reflns_limit_l_min     -19
_diffrn_reflns_limit_l_max     19
_diffrn_standards_number     3
_diffrn_standards_interval_count     200
_diffrn_standards_interval_time     120
_diffrn_standards_decay_%     1
_refine_special_details
;
Refinement of <i>F</i>^2^ against ALL reflections. The weighted <i>R</i>-factor
<i>wR</i> and goodness of fit <i>S</i> are based on <i>F</i>^2^, conventional
<i>R</i>-factors <i>R</i> are based on <i>F</i>, with <i>F</i> set to zero for
negative <i>F</i>^2^. The threshold expression of <i>F</i>^2^ >
\s(<i>F</i>^2^) is used only for calculating <i>R</i>-factors(gt) <i>etc</i>.
and is not relevant to the choice of reflections for refinement.
<i>R</i>-factors based on <i>F</i>^2^ are statistically about twice as large
as those based on <i>F</i>, and <i>R</i>- factors based on ALL data will be
even larger.
;
_reflns_number_total     5335
_reflns_number_gt     3341
_reflns_threshold_expression     I>2.0\s(I)
_refine_ls_structure_factor_coef     Fsqd
_refine_ls_matrix_type     full
_refine_ls_R_factor_all     0.1049
_refine_ls_R_factor_gt     0.0667
_refine_ls_wR_factor_gt     0.1477
_refine_ls_wR_factor_ref     0.1655
_refine_ls_goodness_of_fit_ref     1.002
_refine_ls_restrained_S_all     1.012
_refine_ls_number_reflns     5335
_refine_ls_number_parameters     343
_refine_ls_number_restraints     1
_refine_ls_hydrogen_treatment     constr
_refine_ls_weighting_scheme     calc
_refine_ls_weighting_details
         'calc w=1/[\s^2^(Fo^2^)+(0.0600P)^2^+0.8700P] where P=(Fo^2^+2Fc^2^)/3'
_atom_sites_solution_hydrogens     geom
_atom_sites_solution_primary     direct
_atom_sites_solution_secondary     difmap
_refine_ls_shift/su_max     0.000
_refine_ls_shift/su_mean     0.000
_refine_diff_density_max     0.339
_refine_diff_density_min     -0.245
_refine_ls_extinction_method     none
_refine_ls_extinction_coef     ?
loop_
    _atom_type_symbol
    _atom_type_description
    _atom_type_scat_dispersion_real
    _atom_type_scat_dispersion_imag
    _atom_type_scat_source
    'C' 'C' 0.0033 0.0016
                         'International Tables Vol C Tables 4.2.6.8 and 6.1.1.4'
    'H' 'H' 0.0000 0.0000
                         'International Tables Vol C Tables 4.2.6.8 and 6.1.1.4'
    'N' 'N' 0.0061 0.0033
                         'International Tables Vol C Tables 4.2.6.8 and 6.1.1.4'
    'O' 'O' 0.0106 0.0060
                         'International Tables Vol C Tables 4.2.6.8 and 6.1.1.4'
_computing_data_collection     'CAD-4 EXPRESS (Enraf--Nonius, 1994)'
_computing_cell_refinement     'CAD-4 EXPRESS (Enraf--Nonius, 1994)'
_computing_data_reduction     'XCAD4 (Harms & Wocadlo, 1995)'
_computing_structure_solution     'SHELXS97 (Sheldrick, 2008)'
_computing_structure_refinement     'SHELXL97 (Sheldrick, 2008)'
_computing_molecular_graphics     'SHELXL97 (Sheldrick, 2008)'
_computing_publication_material     'SHELXL97 (Sheldrick, 2008)'
loop_
    _atom_site_type_symbol
    _atom_site_label
    _atom_site_fract_x
    _atom_site_fract_y
    _atom_site_fract_z
    _atom_site_U_iso_or_equiv
    _atom_site_adp_type
    _atom_site_calc_flag
    _atom_site_refinement_flags
    _atom_site_occupancy
    _atom_site_symmetry_multiplicity
    _atom_site_disorder_assembly
    _atom_site_disorder_group
    N N1 0.2329(3) 0.27311(19) 0.89941(14) 0.0549(6) Uani d . 1 1 . .
    O O1 0.7626(3) 0.55168(18) 1.34911(12) 0.0661(6) Uani d . 1 1 . .
    C C1 0.6100(4) 0.5709(2) 1.30918(16) 0.0476(6) Uani d . 1 1 . .
    N N2 0.3066(3) 0.07607(17) 0.78242(12) 0.0430(5) Uani d . 1 1 . .
    C C2 0.5375(3) 0.5301(2) 1.22233(16) 0.0452(6) Uani d . 1 1 . .
    H H2A 0.5948 0.4863 1.1858 0.054 Uiso calc R 1 1 . .
    O O2 0.6018(3) 0.6682(2) 1.45078(13) 0.0867(7) Uani d . 1 1 . .
    O O3 0.1351(2) 0.43931(16) 0.91346(12) 0.0595(5) Uani d . 1 1 . .
    C C3 0.3771(3) 0.5530(2) 1.18677(16) 0.0451(6) Uani d . 1 1 . .
    C C4 0.2969(4) 0.6201(2) 1.24238(18) 0.0543(7) Uani d . 1 1 . .
    H H4A 0.1924 0.6379 1.2199 0.065 Uiso calc R 1 1 . .
    C C5 0.3690(4) 0.6618(3) 1.33157(19) 0.0625(8) Uani d . 1 1 . .
    H H5A 0.3130 0.7073 1.3678 0.075 Uiso calc R 1 1 . .
    C C6 0.5231(4) 0.6356(2) 1.36630(17) 0.0552(7) Uani d . 1 1 . .
    C C7 0.5048(6) 0.7119(4) 1.5114(3) 0.1090(14) Uani d D 1 1 . .
    H H7A 0.5415 0.7971 1.5312 0.131 Uiso calc R 1 1 . .
    H H7B 0.3816 0.6913 1.4825 0.131 Uiso calc R 1 1 . .
    C C8 0.5255(8) 0.6681(4) 1.5834(3) 0.1344(19) Uani d D 1 1 . .
    H H8A 0.4611 0.7032 1.6234 0.202 Uiso calc R 1 1 . .
    H H8B 0.6475 0.6868 1.6117 0.202 Uiso calc R 1 1 . .
    H H8C 0.4822 0.5842 1.5647 0.202 Uiso calc R 1 1 . .
    C C9 0.8473(4) 0.4750(3) 1.2980(2) 0.0685(8) Uani d . 1 1 . .
    H H9A 0.8909 0.5102 1.2561 0.082 Uiso calc R 1 1 . .
    H H9B 0.7658 0.4005 1.2667 0.082 Uiso calc R 1 1 . .
    C C10 0.9962(5) 0.4564(3) 1.3597(2) 0.0879(11) Uani d . 1 1 . .
    H H10A 1.0571 0.4052 1.3277 0.132 Uiso calc R 1 1 . .
    H H10B 0.9512 0.4214 1.4007 0.132 Uiso calc R 1 1 . .
    H H10C 1.0756 0.5308 1.3903 0.132 Uiso calc R 1 1 . .
    C C11 0.2904(3) 0.5049(2) 1.09455(16) 0.0462(6) Uani d . 1 1 . .
    H H11A 0.1912 0.5312 1.0762 0.055 Uiso calc R 1 1 . .
    C C12 0.3369(3) 0.4281(2) 1.03407(16) 0.0443(6) Uani d . 1 1 . .
    H H12A 0.4399 0.4036 1.0484 0.053 Uiso calc R 1 1 . .
    C C13 0.2287(3) 0.3812(2) 0.94486(16) 0.0459(6) Uani d . 1 1 . .
    C C14 0.3237(4) 0.1914(2) 0.93083(17) 0.0608(8) Uani d . 1 1 . .
    H H14A 0.2394 0.1285 0.9387 0.073 Uiso calc R 1 1 . .
    H H14B 0.4038 0.2321 0.9866 0.073 Uiso calc R 1 1 . .
    C C15 0.4242(4) 0.1404(2) 0.86614(16) 0.0547(7) Uani d . 1 1 . .
    H H15A 0.5092 0.2035 0.8589 0.066 Uiso calc R 1 1 . .
    H H15B 0.4875 0.0879 0.8881 0.066 Uiso calc R 1 1 . .
    C C16 0.2163(4) 0.1587(2) 0.75049(17) 0.0550(7) Uani d . 1 1 . .
    H H16A 0.1342 0.1167 0.6956 0.066 Uiso calc R 1 1 . .
    H H16B 0.3016 0.2185 0.7399 0.066 Uiso calc R 1 1 . .
    C C17 0.1189(4) 0.2173(3) 0.81343(18) 0.0613(8) Uani d . 1 1 . .
    H H17A 0.0708 0.2762 0.7919 0.074 Uiso calc R 1 1 . .
    H H17B 0.0221 0.1592 0.8175 0.074 Uiso calc R 1 1 . .
    C C18 0.4062(3) 0.0275(2) 0.71917(16) 0.0446(6) Uani d . 1 1 . .
    H H18A 0.4866 0.0939 0.7116 0.054 Uiso calc R 1 1 . .
    C C19 0.5164(3) -0.0494(2) 0.75393(16) 0.0469(6) Uani d . 1 1 . .
    C C20 0.6872(4) -0.0369(3) 0.7467(2) 0.0681(8) Uani d . 1 1 . .
    H H20A 0.7347 0.0180 0.7208 0.082 Uiso calc R 1 1 . .
    C C21 0.7907(5) -0.1079(4) 0.7786(3) 0.0954(13) Uani d . 1 1 . .
    H H21A 0.9071 -0.0987 0.7744 0.114 Uiso calc R 1 1 . .
    C C22 0.7220(6) -0.1890(4) 0.8153(3) 0.0970(13) Uani d . 1 1 . .
    H H22A 0.7902 -0.2366 0.8351 0.116 Uiso calc R 1 1 . .
    C C23 0.5508(5) -0.2011(3) 0.8234(2) 0.0787(10) Uani d . 1 1 . .
    H H23A 0.5036 -0.2561 0.8494 0.094 Uiso calc R 1 1 . .
    C C24 0.4503(4) -0.1317(2) 0.79291(18) 0.0560(7) Uani d . 1 1 . .
    H H24A 0.3349 -0.1403 0.7986 0.067 Uiso calc R 1 1 . .
    C C25 0.2854(3) -0.0390(2) 0.63059(16) 0.0465(6) Uani d . 1 1 . .
    C C26 0.1525(4) -0.1347(3) 0.61976(19) 0.0612(8) Uani d . 1 1 . .
    H H26A 0.1337 -0.1593 0.6679 0.073 Uiso calc R 1 1 . .
    C C27 0.0458(4) -0.1954(3) 0.5384(2) 0.0714(9) Uani d . 1 1 . .
    H H27A -0.0433 -0.2600 0.5324 0.086 Uiso calc R 1 1 . .
    C C28 0.0710(5) -0.1608(3) 0.4677(2) 0.0783(10) Uani d . 1 1 . .
    H H28A 0.0001 -0.2017 0.4131 0.094 Uiso calc R 1 1 . .
    C C29 0.2002(5) -0.0662(4) 0.4774(2) 0.0816(10) Uani d . 1 1 . .
    H H29A 0.2164 -0.0414 0.4291 0.098 Uiso calc R 1 1 . .
    C C30 0.3098(4) -0.0052(3) 0.55870(18) 0.0649(8) Uani d . 1 1 . .
    H H30A 0.3997 0.0587 0.5639 0.078 Uiso calc R 1 1 . .
    O O4 0.2562(4) 0.6771(2) 0.93685(19) 0.1012(8) Uani d . 1 1 . .
    H H4B 0.2169 0.6069 0.9299 0.152 Uiso calc R 1 1 . .
    C C31 0.1344(6) 0.7409(4) 0.9627(4) 0.141(2) Uani d . 1 1 . .
    H H31A 0.1154 0.7288 1.0173 0.169 Uiso calc R 1 1 . .
    H H31B 0.0242 0.7071 0.9200 0.169 Uiso calc R 1 1 . .
    C C32 0.1745(6) 0.8642(4) 0.9737(3) 0.1165(15) Uani d . 1 1 . .
    H H32A 0.0788 0.8966 0.9896 0.175 Uiso calc R 1 1 . .
    H H32B 0.1930 0.8786 0.9202 0.175 Uiso calc R 1 1 . .
    H H32C 0.2788 0.9007 1.0187 0.175 Uiso calc R 1 1 . .
loop_
    _atom_site_aniso_label
    _atom_site_aniso_U_11
    _atom_site_aniso_U_22
    _atom_site_aniso_U_33
    _atom_site_aniso_U_12
    _atom_site_aniso_U_13
    _atom_site_aniso_U_23
    N1 0.0656(15) 0.0441(12) 0.0470(13) 0.0229(11) -0.0013(11) 0.0016(10)
    O1 0.0691(13) 0.0717(13) 0.0511(11) 0.0270(11) 0.0043(10) 0.0053(10)
    C1 0.0533(16) 0.0424(14) 0.0451(15) 0.0079(12) 0.0130(12) 0.0099(12)
    N2 0.0505(12) 0.0373(11) 0.0388(11) 0.0160(9) 0.0029(9) 0.0076(9)
    C2 0.0495(15) 0.0387(13) 0.0467(15) 0.0124(12) 0.0172(12) 0.0049(11)
    O2 0.1123(19) 0.1058(18) 0.0404(12) 0.0440(15) 0.0217(12) 0.0016(12)
    O3 0.0652(12) 0.0551(11) 0.0558(11) 0.0305(10) 0.0028(9) 0.0076(9)
    C3 0.0500(15) 0.0390(13) 0.0453(14) 0.0115(12) 0.0138(12) 0.0071(11)
    C4 0.0537(16) 0.0562(16) 0.0541(17) 0.0203(14) 0.0171(13) 0.0087(13)
    C5 0.074(2) 0.0623(18) 0.0578(18) 0.0273(16) 0.0328(16) 0.0085(15)
    C6 0.0685(19) 0.0502(16) 0.0464(16) 0.0119(14) 0.0217(14) 0.0079(13)
    C7 0.137(4) 0.132(4) 0.077(3) 0.072(3) 0.039(3) 0.025(3)
    C8 0.197(6) 0.113(4) 0.131(4) 0.056(4) 0.095(4) 0.047(3)
    C9 0.065(2) 0.068(2) 0.070(2) 0.0210(16) 0.0131(16) 0.0118(16)
    C10 0.076(2) 0.101(3) 0.090(3) 0.031(2) 0.002(2) 0.036(2)
    C11 0.0463(15) 0.0433(14) 0.0509(15) 0.0171(12) 0.0129(12) 0.0110(12)
    C12 0.0429(14) 0.0408(13) 0.0484(15) 0.0140(11) 0.0088(12) 0.0093(11)
    C13 0.0427(14) 0.0467(15) 0.0489(15) 0.0159(12) 0.0100(12) 0.0112(12)
    C14 0.089(2) 0.0506(16) 0.0404(15) 0.0298(16) 0.0029(14) 0.0064(12)
    C15 0.0650(18) 0.0449(15) 0.0477(15) 0.0237(14) -0.0051(13) 0.0060(12)
    C16 0.0648(18) 0.0475(15) 0.0471(15) 0.0218(14) -0.0038(13) 0.0084(12)
    C17 0.0624(18) 0.0538(17) 0.0545(17) 0.0241(14) -0.0064(14) -0.0021(13)
    C18 0.0481(15) 0.0430(14) 0.0439(14) 0.0099(12) 0.0089(12) 0.0162(11)
    C19 0.0465(15) 0.0443(14) 0.0441(14) 0.0122(12) 0.0037(12) 0.0053(12)
    C20 0.0583(19) 0.081(2) 0.0639(19) 0.0196(17) 0.0152(15) 0.0164(17)
    C21 0.062(2) 0.133(4) 0.093(3) 0.051(2) 0.009(2) 0.023(3)
    C22 0.102(3) 0.087(3) 0.104(3) 0.057(3) -0.005(2) 0.026(2)
    C23 0.097(3) 0.0531(19) 0.077(2) 0.0230(18) -0.009(2) 0.0206(16)
    C24 0.0619(18) 0.0491(16) 0.0554(17) 0.0160(14) 0.0047(14) 0.0161(13)
    C25 0.0547(16) 0.0456(15) 0.0424(14) 0.0218(13) 0.0105(12) 0.0113(12)
    C26 0.0665(19) 0.0612(18) 0.0504(17) 0.0098(15) 0.0034(14) 0.0164(14)
    C27 0.076(2) 0.0629(19) 0.060(2) 0.0158(16) -0.0106(17) 0.0071(16)
    C28 0.092(3) 0.075(2) 0.055(2) 0.036(2) -0.0109(18) 0.0027(17)
    C29 0.099(3) 0.107(3) 0.0460(18) 0.037(2) 0.0151(18) 0.0272(19)
    C30 0.075(2) 0.078(2) 0.0485(17) 0.0257(17) 0.0118(15) 0.0253(16)
    O4 0.0917(19) 0.0811(17) 0.137(2) 0.0194(15) 0.0375(17) 0.0347(16)
    C31 0.086(3) 0.097(4) 0.252(7) 0.021(3) 0.026(4) 0.080(4)
    C32 0.104(3) 0.109(4) 0.120(4) 0.037(3) -0.004(3) 0.015(3)
_geom_special_details
;
All e.s.d.'s (except the e.s.d. in the dihedral angle between two l.s. planes)
are estimated using the full covariance matrix. The cell e.s.d.'s are taken
into account individually in the estimation of e.s.d.'s in distances, angles
and torsion angles; correlations between e.s.d.'s in cell parameters are only
used when they are defined by crystal symmetry. An approximate (isotropic)
treatment of cell e.s.d.'s is used for estimating e.s.d.'s involving l.s.
planes.
;
loop_
    _geom_bond_atom_site_label_1
    _geom_bond_atom_site_label_2
    _geom_bond_site_symmetry_2
    _geom_bond_distance
    _geom_bond_publ_flag
    N1 C13 . 1.338(3) ?
    N1 C17 . 1.455(3) ?
    N1 C14 . 1.455(3) ?
    O1 C1 . 1.359(3) ?
    O1 C9 . 1.426(3) ?
    C1 C2 . 1.360(3) ?
    C1 C6 . 1.417(4) ?
    N2 C15 . 1.455(3) ?
    N2 C16 . 1.466(3) ?
    N2 C18 . 1.478(3) ?
    C2 C3 . 1.408(3) ?
    C2 H2A . 0.9300 ?
    O2 C6 . 1.337(3) ?
    O2 C7 . 1.415(4) ?
    O3 C13 . 1.238(3) ?
    C3 C4 . 1.380(3) ?
    C3 C11 . 1.463(4) ?
    C4 C5 . 1.394(4) ?
    C4 H4A . 0.9300 ?
    C5 C6 . 1.380(4) ?
    C5 H5A . 0.9300 ?
    C7 C8 . 1.397(5) ?
    C7 H7A . 0.9700 ?
    C7 H7B . 0.9700 ?
    C8 H8A . 0.9600 ?
    C8 H8B . 0.9600 ?
    C8 H8C . 0.9600 ?
    C9 C10 . 1.501(4) ?
    C9 H9A . 0.9700 ?
    C9 H9B . 0.9700 ?
    C10 H10A . 0.9600 ?
    C10 H10B . 0.9600 ?
    C10 H10C . 0.9600 ?
    C11 C12 . 1.327(3) ?
    C11 H11A . 0.9300 ?
    C12 C13 . 1.470(3) ?
    C12 H12A . 0.9300 ?
    C14 C15 . 1.508(4) ?
    C14 H14A . 0.9700 ?
    C14 H14B . 0.9700 ?
    C15 H15A . 0.9700 ?
    C15 H15B . 0.9700 ?
    C16 C17 . 1.504(4) ?
    C16 H16A . 0.9700 ?
    C16 H16B . 0.9700 ?
    C17 H17A . 0.9700 ?
    C17 H17B . 0.9700 ?
    C18 C19 . 1.521(3) ?
    C18 C25 . 1.525(3) ?
    C18 H18A . 0.9800 ?
    C19 C20 . 1.371(4) ?
    C19 C24 . 1.382(4) ?
    C20 C21 . 1.412(5) ?
    C20 H20A . 0.9300 ?
    C21 C22 . 1.352(6) ?
    C21 H21A . 0.9300 ?
    C22 C23 . 1.377(6) ?
    C22 H22A . 0.9300 ?
    C23 C24 . 1.373(4) ?
    C23 H23A . 0.9300 ?
    C24 H24A . 0.9300 ?
    C25 C30 . 1.365(4) ?
    C25 C26 . 1.374(4) ?
    C26 C27 . 1.388(4) ?
    C26 H26A . 0.9300 ?
    C27 C28 . 1.351(5) ?
    C27 H27A . 0.9300 ?
    C28 C29 . 1.352(5) ?
    C28 H28A . 0.9300 ?
    C29 C30 . 1.396(5) ?
    C29 H29A . 0.9300 ?
    C30 H30A . 0.9300 ?
    O4 C31 . 1.396(5) ?
    O4 H4B . 0.8200 ?
    C31 C32 . 1.422(6) ?
    C31 H31A . 0.9700 ?
    C31 H31B . 0.9700 ?
    C32 H32A . 0.9600 ?
    C32 H32B . 0.9600 ?
    C32 H32C . 0.9600 ?
loop_
    _geom_angle_atom_site_label_1
    _geom_angle_atom_site_label_2
    _geom_angle_atom_site_label_3
    _geom_angle_site_symmetry_1
    _geom_angle_site_symmetry_3
    _geom_angle
    _geom_angle_publ_flag
    C13 N1 C17 . . 120.8(2) ?
    C13 N1 C14 . . 126.9(2) ?
    C17 N1 C14 . . 111.6(2) ?
    C1 O1 C9 . . 118.1(2) ?
    O1 C1 C2 . . 125.1(2) ?
    O1 C1 C6 . . 114.5(2) ?
    C2 C1 C6 . . 120.4(3) ?
    C15 N2 C16 . . 107.90(19) ?
    C15 N2 C18 . . 110.6(2) ?
    C16 N2 C18 . . 108.99(19) ?
    C1 C2 C3 . . 121.2(2) ?
    C1 C2 H2A . . 119.4 ?
    C3 C2 H2A . . 119.4 ?
    C6 O2 C7 . . 117.8(3) ?
    C4 C3 C2 . . 118.1(2) ?
    C4 C3 C11 . . 119.3(2) ?
    C2 C3 C11 . . 122.6(2) ?
    C3 C4 C5 . . 121.4(3) ?
    C3 C4 H4A . . 119.3 ?
    C5 C4 H4A . . 119.3 ?
    C6 C5 C4 . . 120.2(3) ?
    C6 C5 H5A . . 119.9 ?
    C4 C5 H5A . . 119.9 ?
    O2 C6 C5 . . 125.4(3) ?
    O2 C6 C1 . . 115.8(3) ?
    C5 C6 C1 . . 118.7(3) ?
    C8 C7 O2 . . 113.1(4) ?
    C8 C7 H7A . . 109.0 ?
    O2 C7 H7A . . 109.0 ?
    C8 C7 H7B . . 109.0 ?
    O2 C7 H7B . . 109.0 ?
    H7A C7 H7B . . 107.8 ?
    C7 C8 H8A . . 109.5 ?
    C7 C8 H8B . . 109.5 ?
    H8A C8 H8B . . 109.5 ?
    C7 C8 H8C . . 109.5 ?
    H8A C8 H8C . . 109.5 ?
    H8B C8 H8C . . 109.5 ?
    O1 C9 C10 . . 106.8(3) ?
    O1 C9 H9A . . 110.4 ?
    C10 C9 H9A . . 110.4 ?
    O1 C9 H9B . . 110.4 ?
    C10 C9 H9B . . 110.4 ?
    H9A C9 H9B . . 108.6 ?
    C9 C10 H10A . . 109.5 ?
    C9 C10 H10B . . 109.5 ?
    H10A C10 H10B . . 109.5 ?
    C9 C10 H10C . . 109.5 ?
    H10A C10 H10C . . 109.5 ?
    H10B C10 H10C . . 109.5 ?
    C12 C11 C3 . . 127.6(2) ?
    C12 C11 H11A . . 116.2 ?
    C3 C11 H11A . . 116.2 ?
    C11 C12 C13 . . 121.2(2) ?
    C11 C12 H12A . . 119.4 ?
    C13 C12 H12A . . 119.4 ?
    O3 C13 N1 . . 121.3(2) ?
    O3 C13 C12 . . 120.9(2) ?
    N1 C13 C12 . . 117.8(2) ?
    N1 C14 C15 . . 109.7(2) ?
    N1 C14 H14A . . 109.7 ?
    C15 C14 H14A . . 109.7 ?
    N1 C14 H14B . . 109.7 ?
    C15 C14 H14B . . 109.7 ?
    H14A C14 H14B . . 108.2 ?
    N2 C15 C14 . . 110.9(2) ?
    N2 C15 H15A . . 109.5 ?
    C14 C15 H15A . . 109.5 ?
    N2 C15 H15B . . 109.5 ?
    C14 C15 H15B . . 109.5 ?
    H15A C15 H15B . . 108.0 ?
    N2 C16 C17 . . 112.5(2) ?
    N2 C16 H16A . . 109.1 ?
    C17 C16 H16A . . 109.1 ?
    N2 C16 H16B . . 109.1 ?
    C17 C16 H16B . . 109.1 ?
    H16A C16 H16B . . 107.8 ?
    N1 C17 C16 . . 111.5(2) ?
    N1 C17 H17A . . 109.3 ?
    C16 C17 H17A . . 109.3 ?
    N1 C17 H17B . . 109.3 ?
    C16 C17 H17B . . 109.3 ?
    H17A C17 H17B . . 108.0 ?
    N2 C18 C19 . . 110.71(19) ?
    N2 C18 C25 . . 111.4(2) ?
    C19 C18 C25 . . 111.6(2) ?
    N2 C18 H18A . . 107.7 ?
    C19 C18 H18A . . 107.7 ?
    C25 C18 H18A . . 107.7 ?
    C20 C19 C24 . . 118.5(3) ?
    C20 C19 C18 . . 119.2(3) ?
    C24 C19 C18 . . 122.3(2) ?
    C19 C20 C21 . . 119.8(3) ?
    C19 C20 H20A . . 120.1 ?
    C21 C20 H20A . . 120.1 ?
    C22 C21 C20 . . 120.5(4) ?
    C22 C21 H21A . . 119.8 ?
    C20 C21 H21A . . 119.8 ?
    C21 C22 C23 . . 120.0(3) ?
    C21 C22 H22A . . 120.0 ?
    C23 C22 H22A . . 120.0 ?
    C24 C23 C22 . . 119.6(4) ?
    C24 C23 H23A . . 120.2 ?
    C22 C23 H23A . . 120.2 ?
    C23 C24 C19 . . 121.6(3) ?
    C23 C24 H24A . . 119.2 ?
    C19 C24 H24A . . 119.2 ?
    C30 C25 C26 . . 118.0(3) ?
    C30 C25 C18 . . 119.9(3) ?
    C26 C25 C18 . . 122.1(2) ?
    C25 C26 C27 . . 121.2(3) ?
    C25 C26 H26A . . 119.4 ?
    C27 C26 H26A . . 119.4 ?
    C28 C27 C26 . . 120.3(3) ?
    C28 C27 H27A . . 119.9 ?
    C26 C27 H27A . . 119.9 ?
    C27 C28 C29 . . 119.2(3) ?
    C27 C28 H28A . . 120.4 ?
    C29 C28 H28A . . 120.4 ?
    C28 C29 C30 . . 121.1(3) ?
    C28 C29 H29A . . 119.4 ?
    C30 C29 H29A . . 119.4 ?
    C25 C30 C29 . . 120.1(3) ?
    C25 C30 H30A . . 119.9 ?
    C29 C30 H30A . . 119.9 ?
    C31 O4 H4B . . 109.5 ?
    O4 C31 C32 . . 118.1(4) ?
    O4 C31 H31A . . 107.8 ?
    C32 C31 H31A . . 107.8 ?
    O4 C31 H31B . . 107.8 ?
    C32 C31 H31B . . 107.8 ?
    H31A C31 H31B . . 107.1 ?
    C31 C32 H32A . . 109.5 ?
    C31 C32 H32B . . 109.5 ?
    H32A C32 H32B . . 109.5 ?
    C31 C32 H32C . . 109.5 ?
    H32A C32 H32C . . 109.5 ?
    H32B C32 H32C . . 109.5 ?
loop_
    _geom_torsion_atom_site_label_1
    _geom_torsion_atom_site_label_2
    _geom_torsion_atom_site_label_3
    _geom_torsion_atom_site_label_4
    _geom_torsion_site_symmetry_1
    _geom_torsion_site_symmetry_2
    _geom_torsion_site_symmetry_3
    _geom_torsion_site_symmetry_4
    _geom_torsion
    _geom_torsion_publ_flag
    C9 O1 C1 C2 . . . . -5.4(4) ?
    C9 O1 C1 C6 . . . . 172.3(3) ?
    O1 C1 C2 C3 . . . . 179.0(2) ?
    C6 C1 C2 C3 . . . . 1.4(4) ?
    C1 C2 C3 C4 . . . . 1.2(4) ?
    C1 C2 C3 C11 . . . . -176.4(2) ?
    C2 C3 C4 C5 . . . . -1.7(4) ?
    C11 C3 C4 C5 . . . . 176.0(3) ?
    C3 C4 C5 C6 . . . . -0.5(5) ?
    C7 O2 C6 C5 . . . . 13.5(5) ?
    C7 O2 C6 C1 . . . . -167.7(3) ?
    C4 C5 C6 O2 . . . . -178.2(3) ?
    C4 C5 C6 C1 . . . . 3.0(4) ?
    O1 C1 C6 O2 . . . . -0.3(4) ?
    C2 C1 C6 O2 . . . . 177.6(3) ?
    O1 C1 C6 C5 . . . . 178.6(3) ?
    C2 C1 C6 C5 . . . . -3.5(4) ?
    C6 O2 C7 C8 . . . . 137.2(4) ?
    C1 O1 C9 C10 . . . . -172.3(3) ?
    C4 C3 C11 C12 . . . . -171.4(3) ?
    C2 C3 C11 C12 . . . . 6.2(4) ?
    C3 C11 C12 C13 . . . . 175.4(2) ?
    C17 N1 C13 O3 . . . . -4.0(4) ?
    C14 N1 C13 O3 . . . . -173.9(3) ?
    C17 N1 C13 C12 . . . . 175.1(2) ?
    C14 N1 C13 C12 . . . . 5.2(4) ?
    C11 C12 C13 O3 . . . . 28.2(4) ?
    C11 C12 C13 N1 . . . . -150.9(3) ?
    C13 N1 C14 C15 . . . . -133.3(3) ?
    C17 N1 C14 C15 . . . . 56.0(3) ?
    C16 N2 C15 C14 . . . . 60.3(3) ?
    C18 N2 C15 C14 . . . . 179.4(2) ?
    N1 C14 C15 N2 . . . . -60.9(3) ?
    C15 N2 C16 C17 . . . . -56.8(3) ?
    C18 N2 C16 C17 . . . . -176.9(2) ?
    C13 N1 C17 C16 . . . . 135.9(3) ?
    C14 N1 C17 C16 . . . . -52.7(3) ?
    N2 C16 C17 N1 . . . . 53.7(3) ?
    C15 N2 C18 C19 . . . . 56.0(3) ?
    C16 N2 C18 C19 . . . . 174.4(2) ?
    C15 N2 C18 C25 . . . . -179.3(2) ?
    C16 N2 C18 C25 . . . . -60.8(3) ?
    N2 C18 C19 C20 . . . . -134.7(3) ?
    C25 C18 C19 C20 . . . . 100.6(3) ?
    N2 C18 C19 C24 . . . . 45.2(3) ?
    C25 C18 C19 C24 . . . . -79.4(3) ?
    C24 C19 C20 C21 . . . . 0.1(4) ?
    C18 C19 C20 C21 . . . . -180.0(3) ?
    C19 C20 C21 C22 . . . . 0.9(5) ?
    C20 C21 C22 C23 . . . . -1.4(6) ?
    C21 C22 C23 C24 . . . . 0.9(6) ?
    C22 C23 C24 C19 . . . . 0.1(5) ?
    C20 C19 C24 C23 . . . . -0.6(4) ?
    C18 C19 C24 C23 . . . . 179.5(3) ?
    N2 C18 C25 C30 . . . . 121.6(3) ?
    C19 C18 C25 C30 . . . . -114.1(3) ?
    N2 C18 C25 C26 . . . . -59.7(3) ?
    C19 C18 C25 C26 . . . . 64.6(3) ?
    C30 C25 C26 C27 . . . . -0.1(4) ?
    C18 C25 C26 C27 . . . . -178.9(3) ?
    C25 C26 C27 C28 . . . . -0.1(5) ?
    C26 C27 C28 C29 . . . . -0.5(5) ?
    C27 C28 C29 C30 . . . . 1.2(5) ?
    C26 C25 C30 C29 . . . . 0.9(4) ?
    C18 C25 C30 C29 . . . . 179.6(3) ?
    C28 C29 C30 C25 . . . . -1.4(5) ?
loop_
    _geom_hbond_atom_site_label_D
    _geom_hbond_atom_site_label_H
    _geom_hbond_atom_site_label_A
    _geom_hbond_site_symmetry_A
    _geom_hbond_distance_DH
    _geom_hbond_distance_HA
    _geom_hbond_distance_DA
    _geom_hbond_angle_DHA
    O4 H4B O3 . 0.82 1.94 2.765(3) 177
    C11 H11A O3 . 0.93 2.53 2.845(3) 100
    C17 H17A O3 . 0.97 2.33 2.734(4) 104
data_global
_journal_date_recd_electronic     2011-09-25
_journal_date_accepted     2011-10-13
_journal_name_full     'Acta Crystallographica, Section E'
_journal_year     2011
_journal_volume     67
_journal_issue     11
_journal_page_first     o2992
_journal_page_last     o2992
_journal_paper_category     QO
_journal_coeditor_code     PV2451
_publ_contact_author_name     'Wu, Bin'
_publ_contact_author_address
;
School of Pharmacy
Nanjing Medical University
Hanzhong Road No. 140 Nanjing
Nanjing 210029
People's Republic of China
;
_publ_contact_author_email     wubin@njmu.edu.cn
_publ_contact_author_fax     '86 25 86863165'
_publ_contact_author_phone     '86 25 86862763'
_publ_section_title
;
(<i>E</i>)-1-(4-Benzhydrylpiperazin-1-yl)-3-(3,4-diethoxyphenyl)prop-2-en-1-one
ethanol monosolvate
;
loop_
    _publ_author_name
    _publ_author_address
    'Zhong, Yan'
;
School of Chemistry and Chemical Engineering
Southeast University
Sipailou No. 2 Nanjing
Nanjing 210096
People's Republic of China
;
    'Wu, Bin'
;
School of Pharmacy
Nanjing Medical University
Hanzhong Road No. 140 Nanjing
Nanjing 210029
People's Republic of China
;
