# Supplementary material for: (E)-1-(4-Benzhydrylpiperazin-1-yl)-3-(3,4-dieth­oxy­phen­yl)prop-2-en-1-one ethanol monosolvate
Source: Acta Crystallogr Sect E Struct Rep Online. 2011 Oct 22;67(Pt 11):o2992. doi: 10.1107/S1600536811042267 (PMC3247394; doi:10.1107/S1600536811042267)
Supplement: Supplementary file 2 [file e-67-o2992-Isup2.hkl]

# 
# h,k,l, Fc-squared, Fo-squared, sigma(Fo-squared) and status flag 
# 
data_I
_shelx_title ' X in P-1' 
_shelx_refln_list_code          4 
_shelx_F_calc_maximum      178.21 
_exptl_crystal_F_000       556.00 
_reflns_d_resolution_high  0.8291 
 
loop_ 
 _symmetry_equiv_pos_as_xyz 
 'x, y, z' 
 '-x, -y, -z' 
 
_cell_length_a     7.9590 
_cell_length_b    12.0390 
_cell_length_c    16.2980 
_cell_angle_alpha 104.270 
_cell_angle_beta  100.090 
_cell_angle_gamma 100.020 
 
_shelx_F_squared_multiplier     1.000 
 
loop_ 
 _refln_index_h 
 _refln_index_k 
 _refln_index_l 
 _refln_F_squared_calc 
 _refln_F_squared_meas 
 _refln_F_squared_sigma 
 _refln_observed_status 
   1   0   0     5598.35     5422.14     51.61 o 
   2   0   0     1949.88     2164.68     45.10 o 
   3   0   0      205.11      230.86      3.60 o 
   4   0   0      206.99      253.17      4.47 o 
   5   0   0       33.76       38.03      3.17 o 
   6   0   0        2.28        0.91      2.70 o 
   7   0   0       16.27       27.47      4.68 o 
   8   0   0        0.58        1.91      4.46 o 
   9   0   0        0.37        4.40      4.71 o 
  -9   1   0        0.88        8.44      3.34 o 
  -8   1   0      180.95      146.38      6.67 o 
  -7   1   0        1.04        1.86      2.54 o 
  -6   1   0        0.49        2.28      2.28 o 
  -5   1   0        0.83        0.68      1.56 o 
  -4   1   0       75.15       85.48      2.20 o 
  -3   1   0       17.98       17.75      1.74 o 
  -2   1   0     2728.33     2747.43     48.02 o 
  -1   1   0     1126.40     1292.11     26.52 o 
   0   1   0      157.42      155.70      3.05 o 
   1   1   0      920.81     1005.59      5.98 o 
   2   1   0      644.60      706.01      6.50 o 
   3   1   0        0.08        0.62      1.33 o 
   4   1   0      299.51      347.72      6.76 o 
   5   1   0      200.63      245.90      6.72 o 
   6   1   0        3.33        1.46      2.63 o 
   7   1   0       11.51       13.93      4.23 o 
   8   1   0        5.07        3.38      4.92 o 
   9   1   0        0.00        4.81      5.41 o 
  -9   2   0       34.56       21.48      5.02 o 
  -8   2   0        0.36        1.40      3.04 o 
  -7   2   0       25.37       25.06      3.22 o 
  -6   2   0       30.02       35.64      2.84 o 
  -5   2   0       17.15       22.63      2.04 o 
  -4   2   0      175.96      182.65      4.50 o 
  -3   2   0       31.74       27.07      1.88 o 
  -2   2   0     4062.33     4284.77     65.95 o 
  -1   2   0       82.57       97.65      2.28 o 
   0   2   0      690.48      685.03      3.95 o 
   1   2   0      497.78      479.81      5.65 o 
   2   2   0       29.98       24.47      2.09 o 
   3   2   0      953.24      955.87      9.60 o 
   4   2   0      177.01      216.40      3.97 o 
   5   2   0        0.92        4.93      2.47 o 
   6   2   0       57.95       65.46      4.86 o 
   7   2   0       17.97       14.76      4.13 o 
   8   2   0        6.54        4.76      4.47 o 
  -9   3   0        1.72        4.31      3.18 o 
  -8   3   0        2.61        1.09      2.83 o 
  -7   3   0       10.39        6.14      2.75 o 
  -6   3   0        1.63        5.33      2.43 o 
  -5   3   0       20.28       10.55      2.32 o 
  -4   3   0       65.27       69.15      3.14 o 
  -3   3   0      740.64      831.47      8.39 o 
  -2   3   0      380.23      335.53      4.76 o 
  -1   3   0     2605.60     2548.21     48.60 o 
   0   3   0      980.33     1045.57      6.28 o 
   1   3   0     3173.38     2928.96     55.77 o 
   2   3   0        2.90        0.36      2.28 o 
   3   3   0       48.08       36.19      3.05 o 
   4   3   0       56.19       68.12      3.39 o 
   5   3   0       23.59       19.24      2.98 o 
   6   3   0        1.76        3.94      3.10 o 
   7   3   0       11.11        6.94      3.75 o 
   8   3   0       11.54        5.18      4.90 o 
  -9   4   0       20.34       15.64      4.07 o 
  -8   4   0       27.57       32.63      4.27 o 
  -7   4   0      127.88      120.02      6.09 o 
  -6   4   0       61.94       85.92      5.04 o 
  -5   4   0      156.88      162.08      5.21 o 
  -4   4   0       14.37       15.65      2.06 o 
  -3   4   0     1262.05     1257.11     10.72 o 
  -2   4   0        0.07        0.12      1.28 o 
  -1   4   0      784.38      800.13      7.39 o 
   0   4   0       55.45       41.62      1.41 o 
   1   4   0     1444.10     1408.30     10.35 o 
   2   4   0        1.98        1.24      1.48 o 
   3   4   0       23.82       21.36      2.27 o 
   4   4   0       19.70       20.47      2.59 o 
   5   4   0       38.00       39.55      3.77 o 
   6   4   0        2.15        9.45      3.34 o 
   7   4   0        0.17        3.67      3.67 o 
   8   4   0        0.54        4.45      4.45 o 
  -9   5   0        8.34       12.83      4.45 o 
  -8   5   0        4.88        1.35      3.50 o 
  -7   5   0        6.57        0.81      2.94 o 
  -6   5   0       68.24       73.92      4.47 o 
  -5   5   0       64.12       78.12      3.35 o 
  -4   5   0        1.43        0.25      1.77 o 
  -3   5   0      726.69      708.18      9.80 o 
  -2   5   0        6.87        2.50      1.50 o 
  -1   5   0      801.24      828.53      8.15 o 
   0   5   0        4.76        9.31      2.54 o 
   1   5   0      409.95      392.10      6.97 o 
   2   5   0        9.71        4.02      1.05 o 
   3   5   0       65.86       64.42      2.99 o 
   4   5   0       46.60       68.47      3.36 o 
   5   5   0        1.47        4.55      2.94 o 
   6   5   0        8.38       13.44      3.84 o 
   7   5   0        9.43       12.40      4.41 o 
  -9   6   0        2.96        0.26      3.64 o 
  -8   6   0        9.55       14.07      3.72 o 
  -7   6   0       35.31       45.91      4.25 o 
  -6   6   0      112.96      102.19      5.51 o 
  -5   6   0       58.13       59.76      4.12 o 
  -4   6   0        3.19        8.61      2.04 o 
  -3   6   0      531.91      558.64      8.25 o 
  -2   6   0        0.39        1.24      1.24 o 
  -1   6   0       89.21       91.88      3.41 o 
   0   6   0      232.80      192.80      3.20 o 
   1   6   0      164.26      134.10      4.03 o 
   2   6   0       64.57       53.57      3.15 o 
   3   6   0       53.34       43.92      3.24 o 
   4   6   0       53.36       49.00      3.87 o 
   5   6   0       10.61       11.16      3.72 o 
   6   6   0        0.11        5.67      3.24 o 
   7   6   0        1.60        3.74      4.54 o 
  -9   7   0        4.13        3.05      4.06 o 
  -8   7   0        5.16        8.15      3.41 o 
  -7   7   0        1.39        0.80      3.18 o 
  -6   7   0      186.94      203.69      7.36 o 
  -5   7   0      144.60      127.33      5.71 o 
  -4   7   0      258.90      244.78      6.63 o 
  -3   7   0        7.64        7.02      2.01 o 
  -2   7   0      171.05      182.75      5.18 o 
  -1   7   0       46.26       50.84      2.90 o 
   0   7   0       53.29       46.29      2.14 o 
   1   7   0       28.67       23.55      2.83 o 
   2   7   0       13.32       11.65      2.19 o 
   3   7   0       52.91       42.50      3.75 o 
   4   7   0        7.07       12.10      3.61 o 
   5   7   0       58.78       65.48      5.53 o 
   6   7   0        3.80       11.87      3.42 o 
  -8   8   0       13.21       13.86      4.18 o 
  -7   8   0        0.28        2.92      3.19 o 
  -6   8   0       76.20       69.29      5.05 o 
  -5   8   0        0.18        2.36      3.41 o 
  -4   8   0        0.34        3.61      2.58 o 
  -3   8   0      242.76      217.42      6.33 o 
  -2   8   0       41.21       44.69      3.23 o 
  -1   8   0       30.68       22.38      2.67 o 
   0   8   0      181.98      148.57      6.79 o 
   1   8   0        0.42        2.61      1.91 o 
   2   8   0       13.83       13.64      2.92 o 
   3   8   0       43.55       54.57      4.50 o 
   4   8   0       20.38       23.05      3.84 o 
   5   8   0        0.37        0.00      3.88 o 
   6   8   0       35.86       30.61      5.35 o 
  -8   9   0        1.51        5.49      3.39 o 
  -7   9   0        3.27        0.53      3.75 o 
  -6   9   0       73.11       71.34      5.64 o 
  -5   9   0      367.71      375.15     10.09 o 
  -4   9   0      650.38      667.47     12.29 o 
  -3   9   0        5.57        6.16      2.82 o 
  -2   9   0       68.03       72.63      4.02 o 
  -1   9   0      199.86      208.88      6.64 o 
   0   9   0        9.93        9.72      1.88 o 
   1   9   0       48.55       43.93      3.58 o 
   2   9   0       16.30       20.77      3.18 o 
   3   9   0        0.44        2.25      2.99 o 
   4   9   0       12.49        6.08      4.04 o 
   5   9   0        6.32        1.51      4.03 o 
  -8  10   0        0.02        2.09      4.43 o 
  -7  10   0        0.67        2.95      3.76 o 
  -6  10   0        2.47        1.35      3.79 o 
  -5  10   0      229.19      272.45      9.14 o 
  -4  10   0       21.48       27.04      4.25 o 
  -3  10   0      397.91      400.21      9.88 o 
  -2  10   0        1.85        2.80      2.80 o 
  -1  10   0        0.62        0.49      2.98 o 
   0  10   0      112.18      115.02      3.78 o 
   1  10   0       23.63       33.78      3.83 o 
   2  10   0        4.89       10.24      3.17 o 
   3  10   0        5.87        1.72      3.21 o 
   4  10   0        0.01        1.72      3.71 o 
  -7  11   0       34.42       28.40      5.09 o 
  -6  11   0       16.39       20.65      4.35 o 
  -5  11   0       15.50       15.20      4.61 o 
  -4  11   0        0.07        4.56      3.22 o 
  -3  11   0       28.94       36.60      3.95 o 
  -2  11   0        7.41        8.50      3.09 o 
  -1  11   0        0.46        3.53      3.01 o 
   0  11   0        0.56        1.15      2.16 o 
   1  11   0       26.27       29.15      3.82 o 
   2  11   0        1.50        3.62      3.14 o 
   3  11   0        0.88        0.48      3.39 o 
   4  11   0       11.80        9.52      4.53 o 
  -6  12   0        0.79        4.60      3.79 o 
  -5  12   0        1.10        1.36      3.81 o 
  -4  12   0       19.18       17.23      4.31 o 
  -3  12   0       14.92       11.38      3.71 o 
  -2  12   0       12.24       16.06      3.63 o 
  -1  12   0       73.40       74.93      5.29 o 
   0  12   0       34.50       31.41      3.11 o 
   1  12   0        4.15        6.59      3.31 o 
   2  12   0       10.01        9.19      3.54 o 
  -5  13   0        2.86        0.82      4.31 o 
  -4  13   0        0.17        4.01      4.01 o 
  -3  13   0        9.86       13.17      3.69 o 
  -2  13   0        6.13       10.82      4.38 o 
  -1  13   0        0.13        6.01      3.51 o 
   0  13   0        6.98        4.10      2.46 o 
   1  13   0       17.21       23.35      4.11 o 
  -3  14   0        0.64        1.55      4.13 o 
  -2  14   0       10.01       10.59      4.03 o 
   1 -14   1        5.52        5.83      4.45 o 
   2 -14   1        1.96        0.27      4.16 o 
   3 -14   1       25.64       27.16      4.93 o 
  -1 -13   1        4.36        0.26      3.99 o 
   0 -13   1        0.28        0.45      2.75 o 
   1 -13   1        3.05        3.95      4.23 o 
   2 -13   1        5.52        7.57      4.21 o 
   3 -13   1        6.35        1.11      4.45 o 
   4 -13   1        4.33        0.27      4.64 o 
   5 -13   1       20.67       16.76      5.06 o 
  -3 -12   1       18.81       14.43      4.65 o 
  -2 -12   1        0.06        0.78      3.86 o 
  -1 -12   1        0.07        0.27      3.78 o 
   0 -12   1        4.75       10.74      3.10 o 
   1 -12   1       26.70       26.76      4.51 o 
   2 -12   1       32.87       24.91      5.03 o 
   3 -12   1        2.38        3.32      4.15 o 
   4 -12   1      167.11      181.70      8.46 o 
   5 -12   1       89.15       89.72      6.41 o 
   6 -12   1        3.13        0.51      4.13 o 
  -4 -11   1        8.13        8.59      3.81 o 
  -3 -11   1       14.27       21.34      3.77 o 
  -2 -11   1       27.36       28.72      4.17 o 
  -1 -11   1        0.00        1.89      3.51 o 
   0 -11   1       25.60       19.78      2.93 o 
   1 -11   1        3.68        1.66      3.34 o 
   2 -11   1       43.42       49.97      4.69 o 
   3 -11   1       39.10       41.27      4.65 o 
   4 -11   1       18.24       20.50      4.05 o 
   5 -11   1       70.56       60.67      5.57 o 
   6 -11   1        0.27        1.29      3.35 o 
   7 -11   1        0.42        0.75      3.70 o 
  -5 -10   1        0.00        0.00      3.25 o 
  -4 -10   1       21.28       22.50      4.15 o 
  -3 -10   1       10.81       10.16      3.56 o 
  -2 -10   1       31.07       25.60      4.17 o 
  -1 -10   1        2.69        1.88      2.95 o 
   0 -10   1      100.51      124.04      4.28 o 
   1 -10   1      243.94      270.72      7.92 o 
   2 -10   1      128.26      121.27      5.69 o 
   3 -10   1      130.16      149.81      6.16 o 
   4 -10   1      707.21      721.18     13.51 o 
   5 -10   1      474.87      452.15     11.20 o 
   6 -10   1        0.61        6.10      3.30 o 
   7 -10   1        0.09        0.74      3.17 o 
  -5  -9   1       20.94       25.66      4.03 o 
  -4  -9   1       15.61       18.80      3.71 o 
  -3  -9   1        1.76        4.83      2.79 o 
  -2  -9   1        8.61       10.10      2.59 o 
  -1  -9   1       78.54       78.32      4.50 o 
   0  -9   1       11.89       14.06      2.56 o 
   1  -9   1       66.71       78.90      4.55 o 
   2  -9   1       15.95       16.15      2.91 o 
   3  -9   1        3.29        2.36      2.36 o 
   4  -9   1      133.15      135.84      5.69 o 
   5  -9   1       30.68       23.17      3.82 o 
   6  -9   1        3.75        2.73      2.97 o 
   7  -9   1        1.19        1.66      3.35 o 
   8  -9   1       11.06       10.52      3.80 o 
  -6  -8   1        0.06        5.98      3.22 o 
  -5  -8   1       36.49       36.13      4.34 o 
  -4  -8   1       94.90       78.78      5.20 o 
  -3  -8   1       12.96       11.10      2.77 o 
  -2  -8   1       32.19       32.80      3.08 o 
  -1  -8   1       53.36       59.46      3.65 o 
   0  -8   1       96.37       94.92      4.90 o 
   1  -8   1        0.52        0.79      1.84 o 
   2  -8   1       24.14       14.52      2.59 o 
   3  -8   1       24.31       20.98      2.81 o 
   4  -8   1        8.55        5.55      2.27 o 
   5  -8   1       24.04       21.52      3.47 o 
   6  -8   1        1.99        3.85      2.65 o 
   7  -8   1        2.23        0.45      2.99 o 
   8  -8   1        5.06        2.58      3.45 o 
  -7  -7   1        1.78        5.29      3.31 o 
  -6  -7   1       24.51       19.89      4.45 o 
  -5  -7   1       21.47       26.87      3.63 o 
  -4  -7   1       32.06       34.04      3.70 o 
  -3  -7   1       59.33       71.75      4.25 o 
  -2  -7   1        3.18        1.27      2.04 o 
  -1  -7   1       36.64       42.81      3.10 o 
   0  -7   1       32.46       39.35      2.04 o 
   1  -7   1      230.06      236.19      5.95 o 
   2  -7   1       19.36       20.64      2.30 o 
   3  -7   1       55.74       60.81      3.51 o 
   4  -7   1        0.73        0.74      1.97 o 
   5  -7   1       13.43        9.32      2.63 o 
   6  -7   1        0.82        2.77      2.77 o 
   7  -7   1       73.77       78.90      4.83 o 
   8  -7   1       10.41        1.02      3.07 o 
  -7  -6   1        1.64        1.57      3.39 o 
  -6  -6   1       31.52       28.11      4.01 o 
  -5  -6   1       17.61       20.08      3.63 o 
  -4  -6   1      195.94      199.43      6.37 o 
  -3  -6   1       22.25       17.10      2.48 o 
  -2  -6   1       36.98       48.38      2.27 o 
  -1  -6   1      450.35      426.23      8.48 o 
   0  -6   1      203.83      194.08      3.31 o 
   1  -6   1        9.62       11.32      1.79 o 
   2  -6   1      161.00      154.78      5.04 o 
   3  -6   1       15.44        7.11      1.97 o 
   4  -6   1      195.62      162.87      4.98 o 
   5  -6   1       61.69       60.19      3.44 o 
   6  -6   1        1.41        0.88      2.40 o 
   7  -6   1        4.42        3.10      2.68 o 
   8  -6   1        4.16        5.62      2.71 o 
   9  -6   1       12.57       16.19      2.94 o 
  -7  -5   1        1.73        1.60      2.75 o 
  -6  -5   1       29.41       40.02      3.79 o 
  -5  -5   1        0.00        0.73      2.41 o 
  -4  -5   1        0.10        6.33      2.43 o 
  -3  -5   1        2.84        0.73      2.22 o 
  -2  -5   1       40.58       45.62      2.02 o 
  -1  -5   1      178.04      192.06      3.37 o 
   0  -5   1      113.87      114.12      2.97 o 
   1  -5   1       19.48       15.80      1.55 o 
   2  -5   1      451.94      495.05      6.77 o 
   3  -5   1       45.92       34.78      3.60 o 
   4  -5   1       45.57       44.28      2.73 o 
   5  -5   1       88.61       66.99      3.25 o 
   6  -5   1      252.98      225.58      6.14 o 
   7  -5   1       23.50       22.77      2.77 o 
   8  -5   1        1.12        2.83      2.42 o 
   9  -5   1        4.29        1.94      3.43 o 
  -8  -4   1        3.75        5.05      3.30 o 
  -7  -4   1        3.16        4.16      2.77 o 
  -6  -4   1       16.65        9.25      3.33 o 
  -5  -4   1        9.60        9.83      2.40 o 
  -4  -4   1        9.75        5.09      1.95 o 
  -3  -4   1        9.49        8.38      1.98 o 
  -2  -4   1        5.63        7.13      1.52 o 
  -1  -4   1       49.77       49.55      2.39 o 
   0  -4   1      450.01      469.40      9.32 o 
   1  -4   1      281.98      256.62      4.21 o 
   2  -4   1      161.53      187.47      4.00 o 
   3  -4   1     2412.72     2599.23     14.67 o 
   4  -4   1      129.89      143.60      4.10 o 
   5  -4   1       92.36       70.39      3.25 o 
   6  -4   1       27.81       22.59      2.85 o 
   7  -4   1       85.85       70.89      4.44 o 
   8  -4   1       30.41       20.12      3.79 o 
   9  -4   1        9.29        0.47      4.01 o 
  -8  -3   1        0.00        2.68      3.36 o 
  -7  -3   1        1.36        0.94      2.79 o 
  -6  -3   1        1.31        7.11      2.37 o 
  -5  -3   1       15.91        9.80      2.63 o 
  -4  -3   1       25.82       18.00      2.90 o 
  -3  -3   1        0.40        1.08      2.00 o 
  -2  -3   1        1.66        5.20      1.30 o 
  -1  -3   1     8880.59     7629.80     90.60 o 
   0  -3   1     4891.16     5283.54    116.62 o 
   1  -3   1     9694.18    10595.05     98.12 o 
   2  -3   1        8.53       11.80      1.23 o 
   3  -3   1      419.54      370.84      5.28 o 
   4  -3   1      660.34      721.12      8.04 o 
   5  -3   1        3.30        0.87      1.51 o 
   6  -3   1        2.71        4.71      2.12 o 
   7  -3   1       76.73       94.20      5.46 o 
   8  -3   1       19.48       24.37      4.23 o 
   9  -3   1        0.64        0.00      4.72 o 
  -8  -2   1       18.83       19.69      3.85 o 
  -7  -2   1        5.98        4.68      2.80 o 
  -6  -2   1       45.24       56.11      3.08 o 
  -5  -2   1      169.59      146.35      5.01 o 
  -4  -2   1        3.13        1.01      1.95 o 
  -3  -2   1      341.64      394.32      4.80 o 
  -2  -2   1     2437.44     2257.84     51.29 o 
  -1  -2   1     6000.36     6142.01     72.11 o 
   0  -2   1     1044.82     1201.28     28.09 o 
   1  -2   1      190.97      202.01      3.49 o 
   2  -2   1       40.58       41.98      1.62 o 
   3  -2   1       54.76       60.03      2.24 o 
   4  -2   1      257.44      302.78      5.64 o 
   5  -2   1       77.68       82.87      3.73 o 
   6  -2   1        0.01        0.54      2.46 o 
   7  -2   1       21.79       24.95      4.16 o 
   8  -2   1       48.02       57.96      6.23 o 
   9  -2   1       16.54       15.95      5.63 o 
  -9  -1   1       10.75       15.33      3.46 o 
  -8  -1   1       13.87        8.91      3.66 o 
  -7  -1   1        0.11        1.89      2.35 o 
  -6  -1   1        0.09        0.72      2.14 o 
  -5  -1   1      104.34       92.78      4.06 o 
  -4  -1   1      163.40      187.11      4.66 o 
  -3  -1   1      388.97      360.73      5.41 o 
  -2  -1   1     6226.51     6209.49     79.15 o 
  -1  -1   1     1827.88     1757.52     33.37 o 
   0  -1   1     2575.89     2989.70     22.68 o 
   1  -1   1      131.24      135.33      2.10 o 
   2  -1   1      815.71      764.21      6.43 o 
   3  -1   1      188.26      184.82      3.93 o 
   4  -1   1     1536.86     1671.45     13.79 o 
   5  -1   1        4.74        2.85      0.83 o 
   6  -1   1       11.77       10.07      3.06 o 
   7  -1   1        4.72        8.88      4.45 o 
   8  -1   1        6.29        5.16      5.16 o 
   9  -1   1       19.48       22.51      6.03 o 
  -9   0   1        4.98        6.59      3.30 o 
  -8   0   1        0.64        3.24      3.24 o 
  -7   0   1       27.89       19.77      3.30 o 
  -6   0   1       12.48        7.82      2.04 o 
  -5   0   1      136.25      101.72      4.81 o 
  -4   0   1      317.27      274.14      6.22 o 
  -3   0   1      626.08      590.32      8.51 o 
  -2   0   1     7422.73     7278.03     81.37 o 
  -1   0   1     2343.81     2545.61     34.18 o 
   0   0   1       33.59       31.47      0.44 o 
   1   0   1     4023.77     4650.97     52.12 o 
   2   0   1     1350.00     1145.32      8.31 o 
   3   0   1       18.44       29.19      1.69 o 
   4   0   1      545.71      623.04      9.16 o 
   5   0   1        0.79        0.89      2.06 o 
   6   0   1       31.74       34.79      3.96 o 
   7   0   1        2.08        3.15      3.77 o 
   8   0   1        4.41        5.07      5.07 o 
   9   0   1       20.85       19.46      5.24 o 
  -9   1   1       18.67       20.76      4.01 o 
  -8   1   1       13.54       18.61      3.49 o 
  -7   1   1        1.00        1.65      2.13 o 
  -6   1   1        0.00        1.42      2.15 o 
  -5   1   1      345.21      345.45      7.78 o 
  -4   1   1      154.12      148.74      4.92 o 
  -3   1   1        0.83        0.00      0.99 o 
  -2   1   1     4659.53     4634.64     58.83 o 
  -1   1   1       46.19       50.68      1.54 o 
   0   1   1        0.22        1.10      0.38 o 
   1   1   1     1649.70     1757.64     36.06 o 
   2   1   1      209.43      195.92      3.88 o 
   3   1   1       57.66       71.66      3.01 o 
   4   1   1        1.83        3.62      1.95 o 
   5   1   1        4.53        2.87      2.59 o 
   6   1   1       43.04       40.86      4.17 o 
   7   1   1       21.92       17.01      4.90 o 
   8   1   1       57.28       62.17      6.46 o 
  -9   2   1        1.12        2.72      3.64 o 
  -8   2   1       11.39       12.67      3.29 o 
  -7   2   1        0.16        2.60      2.60 o 
  -6   2   1       37.27       26.15      2.85 o 
  -5   2   1       30.94       25.34      3.05 o 
  -4   2   1        0.01        1.34      1.34 o 
  -3   2   1       95.38      126.20      3.00 o 
  -2   2   1     2630.38     2697.39     48.62 o 
  -1   2   1     1051.26     1190.75      6.84 o 
   0   2   1     5312.15     5622.62     43.23 o 
   1   2   1        8.28        7.71      1.07 o 
   2   2   1     1142.87      984.08      8.71 o 
   3   2   1      142.47       92.50      4.52 o 
   4   2   1      273.61      235.01      7.07 o 
   5   2   1       43.32       59.95      3.10 o 
   6   2   1        0.64        3.50      2.91 o 
   7   2   1        0.19        2.39      3.87 o 
   8   2   1        5.67       10.72      4.76 o 
  -9   3   1        1.87        4.47      3.30 o 
  -8   3   1        0.01        6.22      2.86 o 
  -7   3   1       21.77       13.33      2.93 o 
  -6   3   1      424.02      383.96      8.39 o 
  -5   3   1       49.30       60.11      3.09 o 
  -4   3   1        1.82        1.41      1.41 o 
  -3   3   1      453.22      435.19      5.94 o 
  -2   3   1      466.80      500.69      5.58 o 
  -1   3   1     5010.70     5158.73     68.87 o 
   0   3   1      522.80      476.11      8.11 o 
   1   3   1        1.80        0.50      1.02 o 
   2   3   1      789.03      762.99      8.16 o 
   3   3   1       26.69       13.65      3.11 o 
   4   3   1       88.02       90.51      4.28 o 
   5   3   1      232.60      245.60      7.20 o 
   6   3   1        2.15        7.44      3.15 o 
   7   3   1       42.55       37.25      5.23 o 
   8   3   1       12.37       21.52      4.87 o 
  -9   4   1       10.84       10.82      3.61 o 
  -8   4   1        5.02       10.11      3.46 o 
  -7   4   1       27.14       28.93      3.81 o 
  -6   4   1       35.17       32.57      3.21 o 
  -5   4   1       17.67       24.19      2.42 o 
  -4   4   1      680.27      698.82      8.85 o 
  -3   4   1      321.89      319.47      5.51 o 
  -2   4   1       36.58       28.65      1.93 o 
  -1   4   1      245.07      261.07      4.34 o 
   0   4   1      422.66      351.37      3.54 o 
   1   4   1      544.76      496.14      6.36 o 
   2   4   1      439.04      424.83      6.73 o 
   3   4   1      263.86      243.36      5.87 o 
   4   4   1        1.77        4.22      2.12 o 
   5   4   1       17.34       12.57      3.83 o 
   6   4   1        0.09        5.34      3.65 o 
   7   4   1        7.42        9.62      4.25 o 
   8   4   1        0.50        5.23      4.13 o 
  -9   5   1       17.45       25.15      4.32 o 
  -8   5   1       24.51       31.06      4.33 o 
  -7   5   1       49.36       44.29      4.55 o 
  -6   5   1      312.11      329.09      8.23 o 
  -5   5   1       64.46       52.51      3.44 o 
  -4   5   1      444.15      383.79      7.02 o 
  -3   5   1      573.35      582.78      7.93 o 
  -2   5   1       84.15       63.86      2.63 o 
  -1   5   1       15.07       22.52      1.91 o 
   0   5   1       40.26       30.36      1.40 o 
   1   5   1      553.63      594.86      6.46 o 
   2   5   1        9.91        5.40      1.71 o 
   3   5   1        1.42        2.28      2.03 o 
   4   5   1      123.98       99.96      5.77 o 
   5   5   1       13.66       18.41      3.79 o 
   6   5   1       27.02       25.13      4.42 o 
   7   5   1       27.96       29.94      5.22 o 
  -9   6   1        0.13        0.49      3.47 o 
  -8   6   1        0.76        3.30      3.30 o 
  -7   6   1        2.76        1.03      3.32 o 
  -6   6   1        1.81        0.25      3.29 o 
  -5   6   1       53.55       56.06      3.74 o 
  -4   6   1      498.00      459.60      8.09 o 
  -3   6   1      239.68      208.88      5.32 o 
  -2   6   1      201.96      218.09      5.02 o 
  -1   6   1      840.08      913.35      9.44 o 
   0   6   1      549.56      565.20      7.20 o 
   1   6   1       22.69       30.14      2.37 o 
   2   6   1        0.02        1.22      1.71 o 
   3   6   1       53.03       51.82      4.04 o 
   4   6   1       50.51       53.01      4.17 o 
   5   6   1        0.12        1.60      3.22 o 
   6   6   1        2.04        6.76      3.78 o 
   7   6   1       23.54       29.35      5.29 o 
  -9   7   1       10.18       20.48      4.44 o 
  -8   7   1        4.59        4.61      3.33 o 
  -7   7   1        0.01        0.25      2.84 o 
  -6   7   1      106.98      111.39      5.91 o 
  -5   7   1       87.97       86.16      5.07 o 
  -4   7   1       12.58       10.96      2.49 o 
  -3   7   1        6.01        8.08      1.97 o 
  -2   7   1      298.18      264.51      6.03 o 
  -1   7   1      285.24      263.48      7.11 o 
   0   7   1       22.06       22.25      1.64 o 
   1   7   1       69.11       56.95      3.33 o 
   2   7   1        0.02        4.16      1.97 o 
   3   7   1       91.63      102.61      5.05 o 
   4   7   1      271.96      269.43      8.57 o 
   5   7   1      140.86      125.14      6.87 o 
   6   7   1        1.26        6.56      4.20 o 
  -8   8   1        1.20        3.62      3.62 o 
  -7   8   1       33.71       39.63      4.46 o 
  -6   8   1      135.81      126.62      6.54 o 
  -5   8   1      709.12      738.46     12.64 o 
  -4   8   1      427.51      498.49      9.88 o 
  -3   8   1      499.68      557.82      9.70 o 
  -2   8   1        0.44        0.24      1.96 o 
  -1   8   1      471.21      517.95      8.86 o 
   0   8   1        5.46        4.07      1.24 o 
   1   8   1        2.80        2.62      1.66 o 
   2   8   1        0.01        0.99      2.46 o 
   3   8   1       55.54       63.64      4.80 o 
   4   8   1       10.43       18.28      3.86 o 
   5   8   1       66.30       69.76      6.20 o 
   6   8   1       31.12       18.94      5.30 o 
  -8   9   1        1.35        4.15      4.15 o 
  -7   9   1       45.85       51.76      5.31 o 
  -6   9   1       41.47       41.45      5.05 o 
  -5   9   1        8.11       12.09      3.94 o 
  -4   9   1       50.01       53.22      4.39 o 
  -3   9   1      145.43      135.55      5.83 o 
  -2   9   1       51.86       52.39      3.73 o 
  -1   9   1       25.29       30.19      3.16 o 
   0   9   1        1.41        1.66      3.47 o 
   1   9   1        0.02        6.72      2.16 o 
   2   9   1       56.00       49.23      4.18 o 
   3   9   1        0.06        5.53      2.51 o 
   4   9   1        5.29        8.11      3.55 o 
   5   9   1        0.64        4.76      3.51 o 
  -7  10   1        6.99       16.58      4.01 o 
  -6  10   1      165.35      174.04      8.34 o 
  -5  10   1       36.03       33.37      4.80 o 
  -4  10   1      106.40      134.59      6.57 o 
  -3  10   1        8.04        8.25      3.35 o 
  -2  10   1        8.37        7.83      2.77 o 
  -1  10   1       14.68       14.83      2.72 o 
   0  10   1        5.73        2.08      1.61 o 
   1  10   1        0.05        0.47      2.88 o 
   2  10   1        0.17        2.94      2.94 o 
   3  10   1        0.02        0.24      3.47 o 
   4  10   1        8.68        2.46      3.69 o 
  -7  11   1       19.07       20.61      5.09 o 
  -6  11   1        1.06        0.27      4.06 o 
  -5  11   1        0.01        4.85      3.24 o 
  -4  11   1       17.48       26.11      3.99 o 
  -3  11   1        0.89        2.10      3.14 o 
  -2  11   1        3.09        2.81      3.07 o 
  -1  11   1        3.24        3.75      3.25 o 
   0  11   1       28.08       30.68      3.01 o 
   1  11   1        0.06        0.47      2.63 o 
   2  11   1        0.34        2.66      3.14 o 
   3  11   1       12.63       12.30      3.62 o 
  -6  12   1        0.00        6.76      3.78 o 
  -5  12   1        0.00        8.12      3.25 o 
  -4  12   1        1.62        0.26      3.21 o 
  -3  12   1        0.24        2.11      3.42 o 
  -2  12   1        1.03        3.61      3.61 o 
  -1  12   1        6.21        1.25      3.52 o 
   0  12   1        3.72        2.14      2.56 o 
   1  12   1        5.30        0.00      3.31 o 
   2  12   1        2.31        3.06      3.76 o 
  -5  13   1        3.63        2.94      4.82 o 
  -4  13   1       13.55       13.57      5.06 o 
  -3  13   1        0.98        0.00      3.93 o 
  -2  13   1       13.96       15.34      4.09 o 
  -1  13   1       41.26       49.64      4.97 o 
   0  13   1        3.40        5.72      2.74 o 
   1  13   1        2.02        2.96      3.42 o 
   0 -14   2        1.15        7.36      2.80 o 
   1 -14   2        0.39        2.21      4.13 o 
   2 -14   2        0.14        4.10      4.10 o 
   3 -14   2        0.11        4.31      4.31 o 
  -2 -13   2        0.67        2.27      3.79 o 
  -1 -13   2        1.03        3.75      3.75 o 
   0 -13   2        0.56        0.27      2.96 o 
   1 -13   2        1.60        4.74      4.18 o 
   2 -13   2        1.51        3.58      4.42 o 
   3 -13   2        1.57        0.27      3.53 o 
   4 -13   2       13.06        7.16      5.04 o 
   5 -13   2       33.03       34.97      5.14 o 
  -3 -12   2        0.32        1.72      3.47 o 
  -2 -12   2       15.44       15.83      3.89 o 
  -1 -12   2       83.21       97.88      6.51 o 
   0 -12   2       68.80       66.84      4.19 o 
   1 -12   2       20.19       17.22      4.16 o 
   2 -12   2       34.12       38.68      4.93 o 
   3 -12   2        8.50        2.17      4.05 o 
   4 -12   2        0.96        6.60      3.70 o 
   5 -12   2       24.90       25.44      4.62 o 
   6 -12   2        1.91       10.86      3.21 o 
  -4 -11   2        3.65        4.59      3.62 o 
  -3 -11   2       16.27       18.73      4.05 o 
  -2 -11   2        0.67        2.88      3.68 o 
  -1 -11   2       23.03       21.70      3.80 o 
   0 -11   2        7.72       13.88      7.07 o 
   1 -11   2       20.26       15.63      3.56 o 
   2 -11   2      211.07      238.50      8.38 o 
   3 -11   2      333.16      346.38      9.57 o 
   4 -11   2       10.15       11.73      3.91 o 
   5 -11   2        8.21        8.63      3.56 o 
   6 -11   2        0.00        1.97      3.18 o 
   7 -11   2        4.34        6.50      3.49 o 
  -5 -10   2        6.68        5.88      4.22 o 
  -4 -10   2        4.94        5.68      3.95 o 
  -3 -10   2       23.96       28.39      4.09 o 
  -2 -10   2        2.42        7.35      3.15 o 
  -1 -10   2       52.67       57.61      4.31 o 
   0 -10   2      133.74      158.13      4.53 o 
   1 -10   2      124.05      122.31      5.91 o 
   2 -10   2       53.81       65.84      4.50 o 
   3 -10   2       61.92       70.94      4.94 o 
   4 -10   2      116.39      121.03      6.12 o 
   5 -10   2       27.78       23.87      3.98 o 
   6 -10   2        4.98        9.86      3.13 o 
   7 -10   2       14.42       14.88      3.66 o 
  -6  -9   2       27.82       20.44      4.77 o 
  -5  -9   2       26.43       29.13      4.58 o 
  -4  -9   2        0.28        2.01      2.99 o 
  -3  -9   2        2.61        1.28      2.56 o 
  -2  -9   2        2.27        2.61      2.61 o 
  -1  -9   2        0.25        0.81      2.13 o 
   0  -9   2       27.99       37.78      2.46 o 
   1  -9   2       14.88       20.79      2.89 o 
   2  -9   2       41.75       55.29      3.62 o 
   3  -9   2        4.14        1.52      2.53 o 
   4  -9   2       25.73       29.02      3.48 o 
   5  -9   2       90.01       85.65      5.32 o 
   6  -9   2        5.56        9.13      3.04 o 
   7  -9   2        0.35        2.01      2.89 o 
   8  -9   2       17.21       13.31      3.53 o 
  -6  -8   2        0.02        0.23      3.51 o 
  -5  -8   2       25.94       29.51      4.39 o 
  -4  -8   2        3.36        0.49      3.00 o 
  -3  -8   2        4.56        0.77      2.80 o 
  -2  -8   2       62.29       73.16      4.40 o 
  -1  -8   2        5.64        0.26      2.37 o 
   0  -8   2       25.16       16.16      1.68 o 
   1  -8   2        0.04        1.80      1.80 o 
   2  -8   2        2.47        5.81      2.03 o 
   3  -8   2       17.78       14.56      2.47 o 
   4  -8   2       71.42       74.14      4.33 o 
   5  -8   2      118.44      133.39      5.37 o 
   6  -8   2       32.63       22.60      3.39 o 
   7  -8   2        0.11        1.95      2.58 o 
   8  -8   2        2.72        0.40      3.02 o 
  -7  -7   2        0.35        1.80      3.60 o 
  -6  -7   2        9.06        4.76      3.80 o 
  -5  -7   2        4.37        3.19      3.19 o 
  -4  -7   2        7.27       11.74      2.99 o 
  -3  -7   2       32.61       33.89      3.55 o 
  -2  -7   2      310.86      318.64      7.18 o 
  -1  -7   2       82.79       98.89      4.17 o 
   0  -7   2       96.54       89.93      2.76 o 
   1  -7   2      130.24      125.80      4.33 o 
   2  -7   2        4.25        3.72      1.73 o 
   3  -7   2       78.33       79.13      3.61 o 
   4  -7   2       48.24       45.43      3.02 o 
   5  -7   2      350.95      328.04      7.65 o 
   6  -7   2       15.42       13.01      2.81 o 
   7  -7   2        2.61        1.24      2.69 o 
   8  -7   2       16.90       15.57      3.16 o 
  -7  -6   2       13.35        8.29      3.68 o 
  -6  -6   2       15.25       18.97      3.84 o 
  -5  -6   2        9.08       11.78      2.94 o 
  -4  -6   2        1.46        1.49      2.49 o 
  -3  -6   2       71.77       72.42      4.79 o 
  -2  -6   2      329.04      264.85      6.15 o 
  -1  -6   2        2.38        3.39      2.10 o 
   0  -6   2      201.05      187.06      3.31 o 
   1  -6   2      329.01      366.25      6.33 o 
   2  -6   2      144.85      182.94      4.65 o 
   3  -6   2       36.87       56.24      2.81 o 
   4  -6   2       39.67       49.33      2.03 o 
   5  -6   2       24.57       22.43      2.58 o 
   6  -6   2      215.95      170.30      5.62 o 
   7  -6   2        3.95        6.50      2.44 o 
   8  -6   2       23.57       14.54      3.23 o 
   9  -6   2       20.83       15.86      3.66 o 
  -8  -5   2        7.01       10.78      3.30 o 
  -7  -5   2        0.25        3.51      3.51 o 
  -6  -5   2        8.32       11.34      3.14 o 
  -5  -5   2      131.21      152.88      4.91 o 
  -4  -5   2       29.22       23.80      2.72 o 
  -3  -5   2       31.18       34.77      2.52 o 
  -2  -5   2      872.96      830.32      9.52 o 
  -1  -5   2      601.75      661.78      7.93 o 
   0  -5   2      773.20      750.63      5.76 o 
   1  -5   2      196.40      199.03      4.31 o 
   2  -5   2     2379.94     2299.64     13.99 o 
   3  -5   2       58.38       53.69      2.73 o 
   4  -5   2        2.34        3.24      1.50 o 
   5  -5   2       64.81       58.14      3.32 o 
   6  -5   2       76.17       51.00      3.51 o 
   7  -5   2       91.27       79.01      4.49 o 
   8  -5   2       26.65       31.26      3.82 o 
   9  -5   2       23.51       22.69      4.59 o 
  -8  -4   2        2.65        6.52      3.60 o 
  -7  -4   2       16.62       18.67      3.55 o 
  -6  -4   2        0.01        2.90      2.90 o 
  -5  -4   2       15.18       17.66      2.69 o 
  -4  -4   2        4.79        6.95      1.99 o 
  -3  -4   2      116.88      143.31      4.56 o 
  -2  -4   2      468.42      473.13      6.80 o 
  -1  -4   2     2175.81     2271.51     13.25 o 
   0  -4   2      330.36      329.45      3.98 o 
   1  -4   2      340.95      253.27      4.33 o 
   2  -4   2     1241.96     1227.59      9.48 o 
   3  -4   2      531.32      527.25      6.81 o 
   4  -4   2      550.58      548.54      7.54 o 
   5  -4   2       72.96       63.28      3.17 o 
   6  -4   2      207.12      190.49      6.03 o 
   7  -4   2        5.48        9.47      2.83 o 
   8  -4   2        3.36        6.02      3.13 o 
   9  -4   2       15.55        8.91      4.46 o 
  -8  -3   2        1.22        0.23      3.44 o 
  -7  -3   2        2.65        2.62      2.86 o 
  -6  -3   2       87.63       83.62      4.62 o 
  -5  -3   2      192.07      151.98      6.15 o 
  -4  -3   2       22.93       29.72      2.50 o 
  -3  -3   2       82.01      104.38      2.82 o 
  -2  -3   2      772.00      741.84      9.10 o 
  -1  -3   2     2524.72     2645.21     53.62 o 
   0  -3   2      691.83      657.46      4.26 o 
   1  -3   2      265.70      299.03      4.81 o 
   2  -3   2       95.91       92.83      3.23 o 
   3  -3   2     1737.99     1651.66     11.08 o 
   4  -3   2      556.13      545.13      7.71 o 
   5  -3   2       98.46      108.63      4.14 o 
   6  -3   2       62.30       83.87      4.55 o 
   7  -3   2      196.95      172.36      6.89 o 
   8  -3   2       16.95       13.69      4.56 o 
   9  -3   2       82.39       95.30      6.92 o 
  -9  -2   2        2.51        1.52      3.48 o 
  -8  -2   2        0.22        1.39      3.26 o 
  -7  -2   2        5.87       13.23      3.13 o 
  -6  -2   2       18.57       23.48      3.18 o 
  -5  -2   2        0.07        7.93      2.23 o 
  -4  -2   2      132.75      120.69      4.81 o 
  -3  -2   2      703.77      722.62      8.11 o 
  -2  -2   2      480.02      528.96      4.93 o 
  -1  -2   2    31759.56    29171.73    156.73 o 
   0  -2   2     7687.36     8364.63     51.66 o 
   1  -2   2     7431.63     7145.10     70.69 o 
   2  -2   2       95.11       87.54      2.82 o 
   3  -2   2       73.93       87.36      2.81 o 
   4  -2   2       52.07       62.74      3.08 o 
   5  -2   2        4.79        8.31      1.97 o 
   6  -2   2       24.54       21.51      3.11 o 
   7  -2   2        0.22        0.00      3.30 o 
   8  -2   2        0.13        4.28      4.28 o 
   9  -2   2       34.10       42.34      5.69 o 
  -9  -1   2        8.03        9.34      3.34 o 
  -8  -1   2        4.39        7.08      3.54 o 
  -7  -1   2        4.51        0.98      2.91 o 
  -6  -1   2       27.40       23.98      3.21 o 
  -5  -1   2      129.77      114.74      4.52 o 
  -4  -1   2        9.65       21.58      2.06 o 
  -3  -1   2        0.33        4.23      1.06 o 
  -2  -1   2     4626.78     5106.77     71.54 o 
  -1  -1   2     1131.69     1088.21      6.32 o 
   0  -1   2      847.02      934.47     14.65 o 
   1  -1   2      308.11      304.26      3.43 o 
   2  -1   2     3225.13     3181.05     55.85 o 
   3  -1   2       73.18       82.67      2.02 o 
   4  -1   2       58.46       61.07      3.12 o 
   5  -1   2       22.51       28.00      2.19 o 
   6  -1   2        4.68        2.25      0.64 o 
   7  -1   2        4.38        5.97      3.87 o 
   8  -1   2        0.03        4.55      4.55 o 
   9  -1   2       11.51       13.59      5.62 o 
  -9   0   2        0.19        1.58      3.63 o 
  -8   0   2       24.10       17.74      3.83 o 
  -7   0   2        0.95        4.94      2.47 o 
  -6   0   2        0.08        1.76      2.02 o 
  -5   0   2        3.21        0.93      2.06 o 
  -4   0   2        2.81        4.64      1.54 o 
  -3   0   2       31.04       34.16      1.52 o 
  -2   0   2      757.98      755.89      7.14 o 
  -1   0   2     3189.87     3304.69     42.25 o 
   0   0   2      338.30      392.27      3.34 o 
   1   0   2     1811.95     1724.26     35.16 o 
   2   0   2      432.00      456.95      6.25 o 
   3   0   2       27.19       22.08      2.99 o 
   4   0   2       36.32       52.13      3.05 o 
   5   0   2        2.02        2.00      2.30 o 
   6   0   2        0.30        7.12      2.38 o 
   7   0   2       22.08       21.91      4.27 o 
   8   0   2       14.90       10.36      4.88 o 
  -9   1   2        0.14        0.93      3.70 o 
  -8   1   2        1.07        0.98      2.93 o 
  -7   1   2        1.87        0.00      2.54 o 
  -6   1   2        3.15        2.59      2.59 o 
  -5   1   2       16.07       19.62      2.30 o 
  -4   1   2       88.44       82.29      3.14 o 
  -3   1   2       15.81       17.12      1.37 o 
  -2   1   2      403.87      381.33      4.13 o 
  -1   1   2      345.36      367.67      3.48 o 
   0   1   2      336.85      358.12      3.02 o 
   1   1   2     7013.25     6886.64     77.47 o 
   2   1   2      439.16      446.42      5.74 o 
   3   1   2       13.51        7.37      1.63 o 
   4   1   2       76.95       67.54      4.16 o 
   5   1   2      128.72      115.46      6.01 o 
   6   1   2       10.54       12.69      2.95 o 
   7   1   2        6.57        2.11      4.22 o 
   8   1   2        1.32        3.29      4.79 o 
  -9   2   2        6.73        6.64      3.33 o 
  -8   2   2        2.16        2.05      3.32 o 
  -7   2   2       37.07       51.51      3.98 o 
  -6   2   2       12.74        6.52      2.51 o 
  -5   2   2        8.16        2.77      1.71 o 
  -4   2   2        1.28        2.95      1.26 o 
  -3   2   2       11.30        9.30      1.11 o 
  -2   2   2     3403.13     3250.81     54.72 o 
  -1   2   2      328.99      276.81      3.64 o 
   0   2   2     2005.09     1949.15     27.72 o 
   1   2   2      260.11      255.26      3.95 o 
   2   2   2       26.06       30.92      2.12 o 
   3   2   2      374.06      352.71      6.41 o 
   4   2   2       70.84       99.52      3.55 o 
   5   2   2       39.36       45.16      3.95 o 
   6   2   2        5.26        6.11      3.77 o 
   7   2   2       36.04       25.65      5.01 o 
   8   2   2        6.88        8.71      4.07 o 
  -9   3   2        5.40        6.33      3.80 o 
  -8   3   2       12.87        2.39      3.72 o 
  -7   3   2       58.43       71.11      4.28 o 
  -6   3   2      125.98      144.84      5.16 o 
  -5   3   2       20.34       12.21      2.04 o 
  -4   3   2      109.46       87.44      3.17 o 
  -3   3   2      242.05      217.83      4.35 o 
  -2   3   2        2.76        4.43      1.17 o 
  -1   3   2     1387.55     1399.92      8.75 o 
   0   3   2     1124.80     1182.89      5.89 o 
   1   3   2      211.38      239.80      4.28 o 
   2   3   2        0.54        0.78      1.28 o 
   3   3   2     1238.58     1279.68     12.28 o 
   4   3   2        5.79        4.04      2.43 o 
   5   3   2       42.84       57.60      4.45 o 
   6   3   2       25.04       23.71      4.29 o 
   7   3   2       12.32       19.27      4.32 o 
   8   3   2        2.56        5.32      4.48 o 
  -9   4   2        1.03        1.40      3.74 o 
  -8   4   2        3.90        2.69      3.19 o 
  -7   4   2       37.75       36.19      4.37 o 
  -6   4   2        2.50        2.62      2.62 o 
  -5   4   2       63.63       64.31      3.51 o 
  -4   4   2      623.12      694.63      8.79 o 
  -3   4   2      333.37      324.40      5.55 o 
  -2   4   2     1292.64     1445.56     10.45 o 
  -1   4   2      344.07      363.36      5.11 o 
   0   4   2      312.79      335.24      5.68 o 
   1   4   2       79.51       66.31      2.68 o 
   2   4   2      107.91      121.64      3.76 o 
   3   4   2        9.90       11.07      2.07 o 
   4   4   2      191.00      181.01      6.12 o 
   5   4   2      200.28      178.00      6.87 o 
   6   4   2       21.52       18.97      4.76 o 
   7   4   2        5.56       10.89      4.47 o 
  -9   5   2       11.67        6.02      4.34 o 
  -8   5   2        0.67        1.24      2.96 o 
  -7   5   2        6.40        8.15      3.46 o 
  -6   5   2      278.33      289.72      7.55 o 
  -5   5   2        1.52        4.55      2.16 o 
  -4   5   2        3.97        3.31      2.13 o 
  -3   5   2       13.08       20.79      1.88 o 
  -2   5   2       98.35       97.56      3.26 o 
  -1   5   2      123.17      103.05      3.23 o 
   0   5   2      251.10      234.17      3.88 o 
   1   5   2       75.84       82.42      2.63 o 
   2   5   2        4.89        5.43      1.72 o 
   3   5   2       51.62       64.61      2.81 o 
   4   5   2        1.91       10.03      3.17 o 
   5   5   2       49.65       62.42      5.16 o 
   6   5   2        0.28        6.31      3.56 o 
   7   5   2        0.24        2.17      4.32 o 
  -9   6   2       12.01       14.57      3.88 o 
  -8   6   2        4.57        2.51      3.76 o 
  -7   6   2        6.60        3.01      3.27 o 
  -6   6   2       96.08      102.00      5.72 o 
  -5   6   2       75.18       93.37      4.65 o 
  -4   6   2       62.81       71.35      3.61 o 
  -3   6   2       14.36       14.21      1.90 o 
  -2   6   2        1.02        1.40      1.63 o 
  -1   6   2       45.42       69.32      2.99 o 
   0   6   2        6.81        6.53      2.40 o 
   1   6   2        3.39        1.91      1.66 o 
   2   6   2      479.95      463.16      8.62 o 
   3   6   2      675.55      673.46     11.20 o 
   4   6   2       11.56       13.90      3.41 o 
   5   6   2       49.36       50.32      4.81 o 
   6   6   2        0.06        3.47      3.75 o 
   7   6   2        0.22        2.08      4.65 o 
  -9   7   2        0.10        1.97      3.68 o 
  -8   7   2        6.71        0.77      3.82 o 
  -7   7   2        5.06        8.21      3.85 o 
  -6   7   2      774.00      851.97     13.72 o 
  -5   7   2     2235.28     2346.13     20.24 o 
  -4   7   2        1.00        2.45      2.45 o 
  -3   7   2        3.10        1.44      1.94 o 
  -2   7   2       78.81       82.71      3.08 o 
  -1   7   2       23.17       21.01      2.34 o 
   0   7   2       67.23       78.70      2.04 o 
   1   7   2       62.11       48.04      3.81 o 
   2   7   2        8.72        3.94      2.71 o 
   3   7   2        0.98        0.25      2.79 o 
   4   7   2       29.23       35.41      4.68 o 
   5   7   2        4.88       11.83      4.20 o 
   6   7   2        6.61        3.88      4.40 o 
  -8   8   2        2.47        0.00      3.86 o 
  -7   8   2       24.17       14.87      4.17 o 
  -6   8   2      383.20      419.76     10.64 o 
  -5   8   2        0.25        0.77      3.58 o 
  -4   8   2      298.91      295.89      7.77 o 
  -3   8   2       76.75       83.37      4.43 o 
  -2   8   2        7.30        8.69      2.18 o 
  -1   8   2       78.76       86.18      4.03 o 
   0   8   2       15.57       20.84      2.69 o 
   1   8   2       25.47       28.04      3.12 o 
   2   8   2      158.72      154.79      6.18 o 
   3   8   2       11.42        5.07      3.29 o 
   4   8   2        0.02        1.79      3.09 o 
   5   8   2        3.02        8.70      4.09 o 
  -8   9   2       10.05       10.40      4.15 o 
  -7   9   2       20.34       15.87      4.23 o 
  -6   9   2      119.22       99.59      6.34 o 
  -5   9   2       15.92        9.65      3.91 o 
  -4   9   2        2.60        2.31      3.08 o 
  -3   9   2        6.65        0.25      2.76 o 
  -2   9   2       79.62       83.77      4.18 o 
  -1   9   2        0.71        2.18      2.18 o 
   0   9   2       27.31       34.59      3.34 o 
   1   9   2       35.16       39.78      3.62 o 
   2   9   2       12.25       17.06      3.21 o 
   3   9   2        8.25        0.49      3.52 o 
   4   9   2        3.81        9.57      3.53 o 
   5   9   2        7.22       11.33      4.44 o 
  -7  10   2       37.16       28.02      4.80 o 
  -6  10   2        2.64        4.29      3.75 o 
  -5  10   2        8.62       12.75      3.72 o 
  -4  10   2        5.06        1.83      3.39 o 
  -3  10   2       24.68       20.75      3.33 o 
  -2  10   2       13.34       15.82      3.26 o 
  -1  10   2       15.76        9.85      2.95 o 
   0  10   2        2.08        2.09      1.96 o 
   1  10   2        0.09        2.89      2.89 o 
   2  10   2       19.82       15.96      3.69 o 
   3  10   2       15.53       13.33      3.70 o 
   4  10   2        0.04        3.16      3.89 o 
  -7  11   2       12.05       20.04      4.01 o 
  -6  11   2        6.82        4.32      4.04 o 
  -5  11   2        8.05        9.13      4.03 o 
  -4  11   2        6.73        6.89      3.71 o 
  -3  11   2        2.22        0.51      2.86 o 
  -2  11   2        1.87        2.05      2.80 o 
  -1  11   2        0.60        0.49      2.74 o 
   0  11   2       23.57       18.60      2.74 o 
   1  11   2        0.42        1.20      3.36 o 
   2  11   2        0.26        1.21      3.14 o 
   3  11   2        0.10        0.73      3.59 o 
  -6  12   2        0.42        2.69      3.77 o 
  -5  12   2       38.87       30.67      5.11 o 
  -4  12   2        0.07        3.73      3.73 o 
  -3  12   2        0.04        3.92      3.92 o 
  -2  12   2        2.49        1.53      3.84 o 
  -1  12   2        0.76        1.00      3.50 o 
   0  12   2        6.37        6.77      2.39 o 
   1  12   2        4.52        3.30      3.76 o 
   2  12   2        1.43        2.79      3.73 o 
  -4  13   2        7.42        6.87      4.22 o 
  -3  13   2        8.04        2.34      4.15 o 
  -2  13   2       49.69       45.68      5.83 o 
  -1  13   2       35.43       31.52      5.17 o 
   0  13   2       15.99       23.76      3.17 o 
   0 -14   3        1.48        1.77      5.32 o 
   1 -14   3       12.93       10.92      4.37 o 
   2 -14   3        0.11        2.70      3.78 o 
   3 -14   3       49.16       53.21      6.35 o 
   4 -14   3       34.52       35.24      5.66 o 
  -2 -13   3        5.39        2.04      3.81 o 
  -1 -13   3        5.72        2.42      4.02 o 
   0 -13   3        0.15        2.04      2.63 o 
   1 -13   3       17.17       15.15      4.13 o 
   2 -13   3        9.46       11.40      4.35 o 
   3 -13   3       35.85       40.44      5.06 o 
   4 -13   3       52.79       52.84      5.70 o 
   5 -13   3        1.04        2.74      3.99 o 
  -3 -12   3       13.90       16.17      3.73 o 
  -2 -12   3       45.27       61.46      5.47 o 
  -1 -12   3        3.20        7.86      3.80 o 
   0 -12   3        0.38        0.69      2.33 o 
   1 -12   3      100.24       98.15      6.58 o 
   2 -12   3       72.34       83.01      5.93 o 
   3 -12   3      110.35      105.04      6.34 o 
   4 -12   3      123.33      107.03      6.69 o 
   5 -12   3        0.00        3.74      3.74 o 
   6 -12   3        0.00        3.81      3.81 o 
  -4 -11   3        0.10        3.17      3.42 o 
  -3 -11   3        7.30        1.02      3.82 o 
  -2 -11   3       66.96       67.11      5.53 o 
  -1 -11   3        1.92        4.35      2.98 o 
   0 -11   3       12.35       13.91      2.53 o 
   1 -11   3       12.89       14.32      3.24 o 
   2 -11   3      123.83      111.84      6.09 o 
   3 -11   3       89.90       81.97      5.44 o 
   4 -11   3        0.35        3.29      3.29 o 
   5 -11   3        0.07        0.74      2.94 o 
   6 -11   3        1.85        0.72      3.31 o 
   7 -11   3        4.13        0.68      3.35 o 
  -5 -10   3       11.89       12.83      3.80 o 
  -4 -10   3        3.41        0.49      3.24 o 
  -3 -10   3        0.73        5.14      2.57 o 
  -2 -10   3        5.69        0.26      3.16 o 
  -1 -10   3        0.01        0.27      2.43 o 
   0 -10   3        7.61       10.45      3.92 o 
   1 -10   3        1.27        3.71      2.65 o 
   2 -10   3      109.76      112.26      5.70 o 
   3 -10   3        4.29        2.04      2.78 o 
   4 -10   3        1.13        1.48      2.96 o 
   5 -10   3       63.67       51.15      4.57 o 
   6 -10   3        0.19        2.09      2.77 o 
   7 -10   3        2.51        6.82      3.08 o 
  -6  -9   3        0.25        2.99      3.69 o 
  -5  -9   3        0.30        1.46      3.41 o 
  -4  -9   3        1.81        1.01      3.27 o 
  -3  -9   3        6.92        4.37      2.82 o 
  -2  -9   3        4.50        2.87      2.87 o 
  -1  -9   3        3.31        2.66      2.40 o 
   0  -9   3        4.97        5.80      1.77 o 
   1  -9   3       40.30       39.94      3.63 o 
   2  -9   3       19.98       21.51      2.78 o 
   3  -9   3        0.42        2.71      1.98 o 
   4  -9   3       13.10        8.17      2.64 o 
   5  -9   3       29.40       29.90      3.51 o 
   6  -9   3        0.72        3.16      2.70 o 
   7  -9   3        3.99        6.46      3.23 o 
   8  -9   3        2.71        3.84      2.62 o 
  -6  -8   3        0.08        1.18      3.32 o 
  -5  -8   3       23.57       20.45      4.18 o 
  -4  -8   3       18.22       22.45      3.78 o 
  -3  -8   3       58.71       54.57      3.84 o 
  -2  -8   3        4.99        1.04      2.34 o 
  -1  -8   3        2.29        3.69      2.38 o 
   0  -8   3        4.91        1.18      1.47 o 
   1  -8   3      132.46      133.03      4.84 o 
   2  -8   3       31.93       24.23      2.72 o 
   3  -8   3       38.38       43.71      3.12 o 
   4  -8   3      101.25       99.57      4.44 o 
   5  -8   3        0.05        2.49      2.49 o 
   6  -8   3       37.34       43.59      3.72 o 
   7  -8   3        4.96        1.26      2.95 o 
   8  -8   3       12.30        6.62      3.21 o 
  -7  -7   3        1.66        4.58      2.97 o 
  -6  -7   3       11.51        6.75      3.38 o 
  -5  -7   3      103.80      105.85      5.70 o 
  -4  -7   3        2.33        7.05      2.77 o 
  -3  -7   3        2.89        3.82      2.30 o 
  -2  -7   3      374.64      394.57      8.01 o 
  -1  -7   3       31.49       26.71      2.62 o 
   0  -7   3      182.27      168.27      3.48 o 
   1  -7   3      240.56      231.45      5.51 o 
   2  -7   3       83.01       98.27      3.87 o 
   3  -7   3       38.80       46.01      3.04 o 
   4  -7   3      142.98      148.57      4.96 o 
   5  -7   3        9.95        9.20      2.41 o 
   6  -7   3       37.23       22.84      3.42 o 
   7  -7   3       21.12       12.11      2.92 o 
   8  -7   3       14.88        9.63      3.28 o 
  -7  -6   3        0.20        3.05      3.52 o 
  -6  -6   3        8.77        9.01      3.42 o 
  -5  -6   3        4.15        3.97      2.98 o 
  -4  -6   3       31.09       28.67      3.27 o 
  -3  -6   3        0.08        0.00      2.04 o 
  -2  -6   3      105.48      111.72      3.35 o 
  -1  -6   3      130.25      119.20      4.19 o 
   0  -6   3       41.24       35.95      3.86 o 
   1  -6   3      132.07      124.47      3.96 o 
   2  -6   3      617.27      635.39      9.02 o 
   3  -6   3       21.64       19.54      2.05 o 
   4  -6   3       12.36       15.53      1.98 o 
   5  -6   3        9.39       18.18      1.71 o 
   6  -6   3        0.39        2.33      2.33 o 
   7  -6   3      142.11      106.03      5.36 o 
   8  -6   3        2.36        7.23      3.51 o 
  -8  -5   3        6.72        8.55      4.04 o 
  -7  -5   3        1.89        5.24      3.58 o 
  -6  -5   3       24.84       21.85      3.68 o 
  -5  -5   3       64.20       62.75      4.48 o 
  -4  -5   3       72.97       62.52      4.52 o 
  -3  -5   3      334.00      371.97      7.38 o 
  -2  -5   3     1741.75     1574.01     12.96 o 
  -1  -5   3     4073.16     3803.66     78.68 o 
   0  -5   3        2.92        1.80      1.29 o 
   1  -5   3      158.04      174.78      3.94 o 
   2  -5   3       82.47       93.64      3.27 o 
   3  -5   3      351.10      340.24      5.97 o 
   4  -5   3       22.77       28.27      2.14 o 
   5  -5   3        3.67        2.56      1.71 o 
   6  -5   3       29.86       27.34      3.31 o 
   7  -5   3        0.04        1.15      2.76 o 
   8  -5   3        0.17        4.99      3.09 o 
   9  -5   3        0.41        4.67      3.73 o 
  -8  -4   3        0.16        0.23      3.46 o 
  -7  -4   3       27.20       31.17      3.86 o 
  -6  -4   3        0.55        3.46      2.72 o 
  -5  -4   3        5.52       14.74      2.74 o 
  -4  -4   3        1.25        0.76      2.03 o 
  -3  -4   3       54.76       58.94      3.08 o 
  -2  -4   3     1007.77     1008.88     10.74 o 
  -1  -4   3     2440.91     2562.05     59.30 o 
   0  -4   3       22.91       22.80      1.10 o 
   1  -4   3      566.06      588.44      6.34 o 
   2  -4   3       17.90       24.61      2.51 o 
   3  -4   3       55.45       50.00      2.40 o 
   4  -4   3      101.17      121.09      3.91 o 
   5  -4   3       44.58       42.71      2.91 o 
   6  -4   3      225.07      208.25      6.58 o 
   7  -4   3      236.35      262.78      7.99 o 
   8  -4   3       23.92       19.76      4.34 o 
   9  -4   3        0.51        0.46      3.71 o 
  -8  -3   3        6.25        0.23      3.77 o 
  -7  -3   3        7.68        1.71      3.18 o 
  -6  -3   3        4.51        3.74      2.74 o 
  -5  -3   3      130.17      114.65      4.78 o 
  -4  -3   3        6.67        0.16      2.54 o 
  -3  -3   3     1705.60     1638.34     12.66 o 
  -2  -3   3      621.98      613.77      8.46 o 
  -1  -3   3    11462.92    12018.05    114.64 o 
   0  -3   3      598.74      460.41      3.63 o 
   1  -3   3      680.95      783.27      6.49 o 
   2  -3   3      246.86      271.94      4.35 o 
   3  -3   3      681.85      641.72      8.13 o 
   4  -3   3        3.23        3.67      1.60 o 
   5  -3   3       60.11       68.00      3.53 o 
   6  -3   3      127.58      118.17      5.28 o 
   7  -3   3        0.50        2.44      3.18 o 
   8  -3   3       80.04       84.53      5.67 o 
   9  -3   3        0.44        8.23      3.40 o 
  -9  -2   3        0.00        1.80      3.60 o 
  -8  -2   3       15.12       12.98      3.61 o 
  -7  -2   3        0.23        0.75      2.97 o 
  -6  -2   3       22.43       18.64      3.53 o 
  -5  -2   3      100.12       79.95      4.06 o 
  -4  -2   3      105.15      132.01      4.35 o 
  -3  -2   3      450.40      495.84      5.43 o 
  -2  -2   3      346.67      370.16      5.25 o 
  -1  -2   3     8350.36     8179.66     83.68 o 
   0  -2   3     1025.84      977.08      4.50 o 
   1  -2   3      181.95      189.59      3.19 o 
   2  -2   3      196.83      185.72      3.60 o 
   3  -2   3       21.80       20.06      2.37 o 
   4  -2   3      142.31      145.32      4.26 o 
   5  -2   3        5.13        6.29      2.18 o 
   6  -2   3       22.28       18.59      2.76 o 
   7  -2   3       16.44       15.92      4.17 o 
   8  -2   3        5.09        9.58      3.99 o 
   9  -2   3        1.13        6.00      4.70 o 
  -9  -1   3       16.35       13.20      3.70 o 
  -8  -1   3        3.74        2.46      3.20 o 
  -7  -1   3       12.29       10.13      3.29 o 
  -6  -1   3        6.23        9.22      2.56 o 
  -5  -1   3      100.30      106.75      4.09 o 
  -4  -1   3      554.17      509.27      9.18 o 
  -3  -1   3        5.80        1.36      1.77 o 
  -2  -1   3      739.21      758.65      6.61 o 
  -1  -1   3     1176.57     1281.49      7.28 o 
   0  -1   3     3245.42     3194.71     79.57 o 
   1  -1   3      291.86      329.74      3.87 o 
   2  -1   3      192.91      189.57      3.49 o 
   3  -1   3        5.25        5.91      1.47 o 
   4  -1   3        5.59        0.25      1.50 o 
   5  -1   3       24.34       24.19      2.86 o 
   6  -1   3       12.45       13.29      2.98 o 
   7  -1   3      181.74      220.77      8.69 o 
   8  -1   3        3.82        1.69      4.23 o 
  -9   0   3        7.10        9.56      4.05 o 
  -8   0   3       21.03       21.25      4.04 o 
  -7   0   3        5.85        7.52      2.85 o 
  -6   0   3       25.50       18.60      3.37 o 
  -5   0   3       16.41       17.79      2.29 o 
  -4   0   3       61.84       73.29      2.22 o 
  -3   0   3      799.57      632.73      7.06 o 
  -2   0   3     1909.20     1768.41     40.54 o 
  -1   0   3     1188.36     1282.48     29.46 o 
   0   0   3      120.89      121.04      3.43 o 
   1   0   3     7064.71     7156.14     78.76 o 
   2   0   3      541.23      534.35      6.23 o 
   3   0   3      208.25      188.72      4.43 o 
   4   0   3        4.90        3.45      1.59 o 
   5   0   3       50.95       47.49      3.29 o 
   6   0   3       12.88       17.30      3.40 o 
   7   0   3        0.68       11.00      3.19 o 
   8   0   3       15.37       20.71      4.89 o 
  -9   1   3        0.95        5.22      3.73 o 
  -8   1   3        1.94        7.88      3.41 o 
  -7   1   3       43.19       51.15      4.25 o 
  -6   1   3       64.71       68.35      4.11 o 
  -5   1   3       98.21      105.66      3.90 o 
  -4   1   3      168.45      203.03      4.63 o 
  -3   1   3       50.23       48.61      2.24 o 
  -2   1   3      215.31      195.86      4.12 o 
  -1   1   3     3961.16     3760.32     52.33 o 
   0   1   3     3279.57     3086.00     65.69 o 
   1   1   3       72.90       80.72      1.86 o 
   2   1   3        0.01        6.61      1.32 o 
   3   1   3       19.68       22.34      2.14 o 
   4   1   3       39.90       44.00      2.71 o 
   5   1   3       20.66       25.67      3.35 o 
   6   1   3      167.49      163.99      7.17 o 
   7   1   3       15.60       18.86      4.36 o 
   8   1   3        3.97        4.29      4.29 o 
  -9   2   3        0.28        3.67      4.19 o 
  -8   2   3        0.57        1.61      3.24 o 
  -7   2   3        0.09        2.33      2.83 o 
  -6   2   3        3.64        1.17      2.10 o 
  -5   2   3        0.02        1.07      1.49 o 
  -4   2   3      370.68      301.40      5.27 o 
  -3   2   3      506.53      457.62      5.68 o 
  -2   2   3      554.80      587.32      5.93 o 
  -1   2   3     1275.46     1342.38      8.28 o 
   0   2   3     3246.90     3288.08     58.66 o 
   1   2   3      150.91      179.33      3.62 o 
   2   2   3      653.62      678.76      8.08 o 
   3   2   3        6.22        4.75      1.85 o 
   4   2   3       95.05      106.14      3.79 o 
   5   2   3       43.83       48.94      3.61 o 
   6   2   3       28.00       35.04      4.56 o 
   7   2   3        0.25        1.43      3.72 o 
   8   2   3        4.18        7.24      4.46 o 
  -9   3   3        8.37        8.69      4.21 o 
  -8   3   3        1.28        5.40      2.81 o 
  -7   3   3      112.48      114.87      5.18 o 
  -6   3   3        9.15        9.77      2.39 o 
  -5   3   3      178.59      186.29      5.05 o 
  -4   3   3      114.51      113.60      3.55 o 
  -3   3   3        0.80        6.75      1.57 o 
  -2   3   3     1073.54     1012.42      8.23 o 
  -1   3   3      224.19      206.47      3.70 o 
   0   3   3      833.47      754.86      9.61 o 
   1   3   3        3.19        6.99      1.25 o 
   2   3   3      375.29      410.98      6.62 o 
   3   3   3      858.83      952.92     11.21 o 
   4   3   3       95.67      115.05      5.10 o 
   5   3   3        7.15        8.00      3.31 o 
   6   3   3      145.90      173.91      7.58 o 
   7   3   3       12.70       24.63      4.48 o 
  -9   4   3        0.04        0.87      3.05 o 
  -8   4   3        0.77        8.41      2.80 o 
  -7   4   3        0.91        0.72      3.10 o 
  -6   4   3      162.67      155.30      5.41 o 
  -5   4   3      280.01      278.92      6.48 o 
  -4   4   3      645.73      578.21      8.24 o 
  -3   4   3      157.21      143.43      4.56 o 
  -2   4   3     1747.16     1821.48     11.87 o 
  -1   4   3      233.02      269.20      4.57 o 
   0   4   3      108.95      115.14      3.21 o 
   1   4   3       48.64       52.09      2.67 o 
   2   4   3       37.14       40.35      2.75 o 
   3   4   3        3.53        7.74      2.33 o 
   4   4   3      251.71      263.18      7.44 o 
   5   4   3       29.95       32.18      4.09 o 
   6   4   3       36.97       38.30      5.80 o 
   7   4   3        6.03       13.58      4.35 o 
  -9   5   3        1.97        0.24      3.71 o 
  -8   5   3        0.05        0.76      3.26 o 
  -7   5   3      356.40      369.39      9.43 o 
  -6   5   3      931.00      932.69     12.88 o 
  -5   5   3       31.11       28.76      3.09 o 
  -4   5   3      167.98      154.54      4.67 o 
  -3   5   3      184.72      176.26      4.62 o 
  -2   5   3     1012.80     1031.74      9.84 o 
  -1   5   3        0.00        3.64      1.36 o 
   0   5   3       24.00       29.11      2.72 o 
   1   5   3        3.54        1.93      1.44 o 
   2   5   3       68.34       64.05      3.48 o 
   3   5   3      162.74      157.10      5.64 o 
   4   5   3      291.65      259.09      7.92 o 
   5   5   3       25.98       33.66      4.31 o 
   6   5   3       77.32       93.04      6.20 o 
   7   5   3       18.06       25.14      5.24 o 
  -9   6   3        0.93        4.23      4.23 o 
  -8   6   3        4.27        8.37      3.56 o 
  -7   6   3       27.26       30.31      4.30 o 
  -6   6   3      203.40      223.18      7.45 o 
  -5   6   3       12.49       15.31      2.91 o 
  -4   6   3      163.60      181.77      5.48 o 
  -3   6   3       37.57       31.42      3.05 o 
  -2   6   3      934.04      954.92     10.42 o 
  -1   6   3       88.84       83.05      3.43 o 
   0   6   3       24.49       22.75      1.52 o 
   1   6   3        5.68        4.06      1.67 o 
   2   6   3      290.49      259.46      6.69 o 
   3   6   3       32.02       27.33      3.83 o 
   4   6   3      119.72      111.80      6.02 o 
   5   6   3       16.37        5.83      3.97 o 
   6   6   3       13.85       18.34      4.19 o 
  -9   7   3        6.37        9.23      4.23 o 
  -8   7   3       42.60       44.35      4.87 o 
  -7   7   3       41.80       53.42      4.88 o 
  -6   7   3      445.49      463.75     10.65 o 
  -5   7   3       32.20       28.09      3.98 o 
  -4   7   3      188.26      209.75      6.33 o 
  -3   7   3      126.84      136.52      4.78 o 
  -2   7   3      168.15      178.31      5.40 o 
  -1   7   3        0.23        3.48      1.62 o 
   0   7   3       44.25       47.89      2.12 o 
   1   7   3      180.37      156.93      5.27 o 
   2   7   3        7.99        6.44      2.72 o 
   3   7   3        2.02        7.38      3.06 o 
   4   7   3       36.89       42.57      3.89 o 
   5   7   3       41.15       55.48      5.18 o 
   6   7   3        0.29        1.01      3.78 o 
  -8   8   3        5.07        8.28      3.88 o 
  -7   8   3        8.56        7.83      3.91 o 
  -6   8   3        5.72        7.76      3.63 o 
  -5   8   3       99.73      106.87      5.60 o 
  -4   8   3       52.94       73.34      4.49 o 
  -3   8   3       56.08       52.83      3.67 o 
  -2   8   3       34.98       42.52      3.37 o 
  -1   8   3       18.37       18.68      2.83 o 
   0   8   3       13.93        8.01      1.56 o 
   1   8   3        0.08        0.97      2.17 o 
   2   8   3       42.93       38.47      3.97 o 
   3   8   3      120.28      119.56      5.82 o 
   4   8   3        5.24        1.78      3.83 o 
   5   8   3        4.98        1.01      4.28 o 
  -8   9   3       16.19       16.15      4.69 o 
  -7   9   3       15.88       25.64      4.23 o 
  -6   9   3       13.62       21.88      3.95 o 
  -5   9   3       58.93       66.03      4.94 o 
  -4   9   3       52.02       54.10      4.59 o 
  -3   9   3        0.56        2.75      2.75 o 
  -2   9   3       56.51       58.43      4.17 o 
  -1   9   3       39.77       33.80      3.38 o 
   0   9   3       20.49       21.27      2.10 o 
   1   9   3       11.81       16.22      3.40 o 
   2   9   3        4.86        5.44      2.96 o 
   3   9   3       19.18       19.52      4.26 o 
   4   9   3       10.66        3.23      3.97 o 
  -7  10   3        3.37        4.53      4.00 o 
  -6  10   3       25.93       40.61      5.08 o 
  -5  10   3        6.26        5.03      3.71 o 
  -4  10   3       33.29       51.79      4.68 o 
  -3  10   3        8.55       12.00      3.32 o 
  -2  10   3        6.33        7.01      3.00 o 
  -1  10   3        0.27        1.71      2.94 o 
   0  10   3       66.73       58.25      3.24 o 
   1  10   3       12.51       16.94      3.39 o 
   2  10   3       61.92       70.84      5.64 o 
   3  10   3        1.75        1.46      3.43 o 
   4  10   3        0.03        1.92      3.59 o 
  -7  11   3        3.95        7.19      3.73 o 
  -6  11   3        0.67        2.95      3.76 o 
  -5  11   3        5.67        5.34      3.74 o 
  -4  11   3        6.92        8.70      3.69 o 
  -3  11   3        0.29        1.04      3.36 o 
  -2  11   3       15.01       12.18      3.30 o 
  -1  11   3       44.66       40.46      4.47 o 
   0  11   3        0.01        1.45      2.23 o 
   1  11   3       13.29        7.43      3.36 o 
   2  11   3        4.90        2.40      3.60 o 
   3  11   3        0.03        4.23      4.23 o 
  -6  12   3        0.17        0.81      3.47 o 
  -5  12   3        4.93       11.23      3.75 o 
  -4  12   3        0.68        1.58      3.44 o 
  -3  12   3        9.39        7.80      3.90 o 
  -2  12   3       15.60       19.60      4.33 o 
  -1  12   3       73.09       69.46      6.20 o 
   0  12   3        6.80        6.41      2.46 o 
   1  12   3       75.23       51.18      5.62 o 
  -4  13   3        3.04        0.79      4.45 o 
  -3  13   3        0.57        2.07      3.61 o 
  -2  13   3        4.51        3.77      4.53 o 
  -1  13   3       32.52       30.01      5.12 o 
   0 -14   4        0.01        0.17      2.77 o 
   1 -14   4       15.62       20.83      4.33 o 
   2 -14   4        0.01        3.46      4.00 o 
   3 -14   4       66.38       57.65      6.00 o 
   4 -14   4       19.14       14.41      5.06 o 
  -2 -13   4        5.90        3.57      3.82 o 
  -1 -13   4        0.62        0.26      4.02 o 
   0 -13   4       25.82       28.02      3.41 o 
   1 -13   4        2.78        2.72      4.09 o 
   2 -13   4       22.06       19.56      4.55 o 
   3 -13   4       13.81       15.97      4.45 o 
   4 -13   4        5.90        3.30      4.06 o 
   5 -13   4        0.03        0.24      3.18 o 
  -3 -12   4        6.42        9.74      4.25 o 
  -2 -12   4        7.20        1.05      3.91 o 
  -1 -12   4       76.92       79.97      6.23 o 
   0 -12   4       40.45       49.91      3.44 o 
   1 -12   4       19.31       24.39      4.61 o 
   2 -12   4        0.23        2.66      3.72 o 
   3 -12   4       78.77       81.48      5.44 o 
   4 -12   4        2.73        4.29      3.02 o 
   5 -12   4        8.89        9.99      3.42 o 
   6 -12   4        0.82        0.71      3.26 o 
  -4 -11   4        0.05        8.33      3.19 o 
  -3 -11   4       11.20       13.02      3.83 o 
  -2 -11   4        1.05        1.58      2.89 o 
  -1 -11   4        0.06        0.00      2.97 o 
   0 -11   4       46.88       45.98      3.18 o 
   1 -11   4       86.88       78.54      5.34 o 
   2 -11   4        5.46        5.22      3.14 o 
   3 -11   4        4.83        7.39      3.06 o 
   4 -11   4      135.29      112.19      5.96 o 
   5 -11   4        0.17        4.57      2.88 o 
   6 -11   4        6.73       10.62      3.46 o 
   7 -11   4        2.68        1.09      3.49 o 
  -5 -10   4        0.37        3.83      3.36 o 
  -4 -10   4        8.86       11.01      3.25 o 
  -3 -10   4       11.45       11.07      3.35 o 
  -2 -10   4        4.43        7.63      2.89 o 
  -1 -10   4       14.08       16.13      3.49 o 
   0 -10   4        0.89        1.76      1.99 o 
   1 -10   4       50.52       50.01      4.18 o 
   2 -10   4      212.72      216.90      7.40 o 
   3 -10   4        0.29        1.25      2.74 o 
   4 -10   4       28.19       37.85      3.88 o 
   5 -10   4        4.60        1.18      2.82 o 
   6 -10   4        3.32        1.58      2.94 o 
   7 -10   4        1.42        2.17      3.04 o 
  -6  -9   4        0.91        3.73      3.73 o 
  -5  -9   4        0.06        0.98      2.94 o 
  -4  -9   4        2.35        4.55      2.78 o 
  -3  -9   4        0.17        2.07      2.58 o 
  -2  -9   4       12.20       10.21      3.14 o 
  -1  -9   4        0.02        4.26      2.13 o 
   0  -9   4       36.98       42.18      2.50 o 
   1  -9   4        0.23        0.25      2.06 o 
   2  -9   4       10.28       15.22      2.74 o 
   3  -9   4        2.66        1.95      1.95 o 
   4  -9   4       26.52       26.70      3.31 o 
   5  -9   4        0.05        2.08      2.53 o 
   6  -9   4        1.13        7.14      2.67 o 
   7  -9   4        4.73        8.80      2.36 o 
   8  -9   4        5.47        6.52      2.85 o 
  -6  -8   4        4.21        2.63      3.36 o 
  -5  -8   4        3.00        7.70      3.23 o 
  -4  -8   4        1.08        1.27      2.79 o 
  -3  -8   4       25.47       21.34      3.09 o 
  -2  -8   4       75.19       69.14      4.42 o 
  -1  -8   4      177.52      158.09      5.79 o 
   0  -8   4       73.43       88.35      2.83 o 
   1  -8   4        9.07        7.03      2.02 o 
   2  -8   4       60.07       65.48      3.89 o 
   3  -8   4       17.37       12.29      2.36 o 
   4  -8   4        0.84        0.92      2.07 o 
   5  -8   4        9.29        6.28      2.47 o 
   6  -8   4       24.14       20.64      3.30 o 
   7  -8   4        1.30        3.43      2.78 o 
   8  -8   4        6.64        8.74      3.33 o 
  -7  -7   4        0.09        3.72      3.72 o 
  -6  -7   4        0.54        0.00      3.66 o 
  -5  -7   4        1.19        2.01      2.99 o 
  -4  -7   4        8.22       13.68      2.78 o 
  -3  -7   4       37.81       45.80      3.59 o 
  -2  -7   4      104.91      114.94      4.65 o 
  -1  -7   4      499.45      550.40      8.86 o 
   0  -7   4       17.69       24.58      1.70 o 
   1  -7   4      138.31      161.53      4.69 o 
   2  -7   4        0.35        0.23      1.91 o 
   3  -7   4       10.76       12.90      2.30 o 
   4  -7   4       50.72       55.36      3.36 o 
   5  -7   4        7.07        5.51      2.42 o 
   6  -7   4       10.57        7.65      2.62 o 
   7  -7   4      152.66      111.48      5.90 o 
   8  -7   4       15.85        6.11      3.49 o 
  -7  -6   4        0.84        0.96      3.34 o 
  -6  -6   4        1.03        2.96      3.46 o 
  -5  -6   4        0.03        3.26      2.76 o 
  -4  -6   4        5.95        0.25      2.78 o 
  -3  -6   4        7.98        3.58      2.05 o 
  -2  -6   4        1.47        1.23      2.07 o 
  -1  -6   4      201.77      206.57      6.23 o 
   0  -6   4      304.41      337.29      4.38 o 
   1  -6   4      562.53      480.84      7.04 o 
   2  -6   4       40.91       31.22      2.56 o 
   3  -6   4      661.94      653.46      9.67 o 
   4  -6   4       43.21       37.47      3.52 o 
   5  -6   4       50.50       47.42      3.30 o 
   6  -6   4      178.88      140.58      5.80 o 
   7  -6   4        7.35        4.81      2.97 o 
   8  -6   4       14.80       19.61      3.73 o 
  -8  -5   4        0.95        2.30      3.46 o 
  -7  -5   4       19.57       21.85      4.12 o 
  -6  -5   4      128.07      126.87      5.99 o 
  -5  -5   4       89.66       88.44      4.79 o 
  -4  -5   4       44.72       51.41      3.29 o 
  -3  -5   4        9.05        6.01      1.29 o 
  -2  -5   4     1936.18     2194.62     15.44 o 
  -1  -5   4      114.15      107.66      4.14 o 
   0  -5   4       91.12       93.33      2.75 o 
   1  -5   4        0.26        0.00      1.43 o 
   2  -5   4     4296.57     4004.57     79.40 o 
   3  -5   4     1649.30     1613.45     12.64 o 
   4  -5   4       70.73       57.95      2.86 o 
   5  -5   4       55.49       39.59      2.92 o 
   6  -5   4       90.53       78.68      4.67 o 
   7  -5   4       51.97       61.55      4.83 o 
   8  -5   4        3.87        5.59      3.64 o 
  -8  -4   4        9.85        6.15      4.02 o 
  -7  -4   4       13.01       20.00      3.70 o 
  -6  -4   4        1.82        3.27      3.27 o 
  -5  -4   4        0.77        2.28      2.28 o 
  -4  -4   4       23.83       19.79      2.29 o 
  -3  -4   4      558.46      627.54      8.67 o 
  -2  -4   4      588.14      670.30      7.98 o 
  -1  -4   4      712.32      700.94      8.50 o 
   0  -4   4      351.58      332.33      3.50 o 
   1  -4   4       97.37       69.40      1.65 o 
   2  -4   4       93.47       96.07      2.94 o 
   3  -4   4      193.44      181.79      5.37 o 
   4  -4   4       28.78       28.13      2.27 o 
   5  -4   4       24.83       31.13      3.04 o 
   6  -4   4       40.27       35.73      4.09 o 
   7  -4   4       33.56       39.98      4.39 o 
   8  -4   4       22.99       25.21      4.32 o 
  -8  -3   4        2.68        0.24      3.64 o 
  -7  -3   4        3.77        1.75      3.00 o 
  -6  -3   4       93.32       79.53      4.57 o 
  -5  -3   4      206.71      201.94      6.11 o 
  -4  -3   4        0.40        0.25      2.04 o 
  -3  -3   4     1235.40     1154.50     12.45 o 
  -2  -3   4       40.17       33.74      3.06 o 
  -1  -3   4      292.26      278.29      4.57 o 
   0  -3   4      161.81      180.00      3.31 o 
   1  -3   4      644.83      642.44      7.33 o 
   2  -3   4        9.41       12.95      0.93 o 
   3  -3   4      297.88      296.56      5.31 o 
   4  -3   4       28.66       21.33      2.80 o 
   5  -3   4       53.03       59.78      3.56 o 
   6  -3   4       28.82       23.09      3.37 o 
   7  -3   4       68.30       62.82      5.09 o 
   8  -3   4       32.38       28.17      4.58 o 
  -9  -2   4        0.00        1.88      3.74 o 
  -8  -2   4        6.54        1.49      3.73 o 
  -7  -2   4        0.52        5.63      2.56 o 
  -6  -2   4        0.45        3.60      2.32 o 
  -5  -2   4       61.86       43.62      3.06 o 
  -4  -2   4       49.28       39.90      2.77 o 
  -3  -2   4      323.26      337.86      5.52 o 
  -2  -2   4      925.53      923.78      8.01 o 
  -1  -2   4      981.90     1042.87      7.52 o 
   0  -2   4        2.19        0.00      0.59 o 
   1  -2   4        1.62        1.22      0.98 o 
   2  -2   4      563.67      546.24      6.23 o 
   3  -2   4      256.73      277.47      5.19 o 
   4  -2   4      322.67      321.56      6.37 o 
   5  -2   4       83.66       84.24      4.07 o 
   6  -2   4       20.39       18.70      3.20 o 
   7  -2   4      107.24       84.80      5.79 o 
   8  -2   4        8.53        7.05      3.78 o 
  -9  -1   4        1.89        4.12      3.88 o 
  -8  -1   4        7.84       14.07      3.84 o 
  -7  -1   4        9.58        8.34      3.13 o 
  -6  -1   4        5.49        4.66      2.33 o 
  -5  -1   4       18.04       15.73      2.54 o 
  -4  -1   4        1.68        2.48      1.73 o 
  -3  -1   4        0.02        6.12      1.22 o 
  -2  -1   4       50.19       57.98      1.98 o 
  -1  -1   4     4691.54     4551.18     61.84 o 
   0  -1   4     1316.74     1262.71     16.90 o 
   1  -1   4      122.31      103.56      3.75 o 
   2  -1   4      527.59      478.43      1.22 o 
   3  -1   4        1.81        0.73      1.21 o 
   4  -1   4        0.35        0.98      1.46 o 
   5  -1   4       19.00       16.64      2.27 o 
   6  -1   4       27.21       27.02      3.90 o 
   7  -1   4        5.63       14.86      3.72 o 
   8  -1   4        0.37        2.12      3.70 o 
  -9   0   4        0.66        1.51      3.79 o 
  -8   0   4       38.88       49.29      5.01 o 
  -7   0   4       17.00       19.84      3.44 o 
  -6   0   4        6.48        6.72      2.58 o 
  -5   0   4       70.86       70.66      3.49 o 
  -4   0   4      316.40      336.60      6.03 o 
  -3   0   4      468.36      474.03      6.20 o 
  -2   0   4     1511.01     1633.11      9.61 o 
  -1   0   4     4700.21     4914.86     63.88 o 
   0   0   4     1121.31     1194.05      7.85 o 
   1   0   4     1417.83     1587.92      8.35 o 
   2   0   4      724.49      820.22      8.02 o 
   3   0   4      312.40      292.97      5.53 o 
   4   0   4      380.20      346.67      6.92 o 
   5   0   4        0.00        3.95      2.12 o 
   6   0   4      107.52      103.50      5.42 o 
   7   0   4      139.82      145.94      7.67 o 
   8   0   4       12.27       17.52      4.58 o 
  -9   1   4        7.19        0.26      4.21 o 
  -8   1   4        3.40        0.00      3.50 o 
  -7   1   4      109.26      120.06      5.81 o 
  -6   1   4        8.60        2.51      2.51 o 
  -5   1   4       36.43       38.16      2.84 o 
  -4   1   4      954.18      989.95      9.49 o 
  -3   1   4      320.18      388.17      5.34 o 
  -2   1   4       12.28        7.88      0.69 o 
  -1   1   4       49.35       34.87      1.64 o 
   0   1   4     4401.36     4460.82     52.02 o 
   1   1   4      715.52      699.78      1.02 o 
   2   1   4        9.68        0.25      1.28 o 
   3   1   4        7.34        4.90      1.80 o 
   4   1   4      276.32      303.34      7.11 o 
   5   1   4      139.40      166.99      6.21 o 
   6   1   4        0.55        2.76      3.31 o 
   7   1   4        4.35        4.15      4.15 o 
   8   1   4        0.00        1.08      4.31 o 
  -9   2   4        0.51        3.50      4.04 o 
  -8   2   4       41.91       40.14      4.75 o 
  -7   2   4       62.48       60.29      4.68 o 
  -6   2   4      191.66      176.26      5.43 o 
  -5   2   4      106.08       90.42      3.44 o 
  -4   2   4      248.93      279.37      5.33 o 
  -3   2   4     1863.21     2209.01     12.85 o 
  -2   2   4       46.27       37.39      2.25 o 
  -1   2   4      313.93      320.89      3.71 o 
   0   2   4      193.29      188.45      2.57 o 
   1   2   4     4655.86     4152.35     75.94 o 
   2   2   4      170.54      150.39      4.34 o 
   3   2   4     1304.57     1372.64     12.97 o 
   4   2   4       78.67       73.77      3.98 o 
   5   2   4       24.38       41.05      3.81 o 
   6   2   4      169.87      222.56      8.01 o 
   7   2   4       36.30       40.92      5.22 o 
   8   2   4        0.49        0.26      3.95 o 
  -9   3   4        0.58        2.45      3.44 o 
  -8   3   4       17.10       19.34      3.42 o 
  -7   3   4       91.72      110.82      5.47 o 
  -6   3   4        3.78        0.87      2.60 o 
  -5   3   4      232.42      200.20      5.01 o 
  -4   3   4       13.35       21.33      1.99 o 
  -3   3   4        6.02        7.35      1.55 o 
  -2   3   4      414.83      453.06      5.88 o 
  -1   3   4      835.81      791.31      7.31 o 
   0   3   4       32.45       33.01      1.31 o 
   1   3   4      292.76      310.19      5.43 o 
   2   3   4      127.92      136.63      4.30 o 
   3   3   4      105.26      105.11      4.39 o 
   4   3   4      170.61      156.50      6.09 o 
   5   3   4       80.27       84.21      5.41 o 
   6   3   4       18.64       22.97      4.38 o 
   7   3   4        6.53        6.74      4.31 o 
  -9   4   4        5.74        7.17      3.48 o 
  -8   4   4       22.21       13.43      3.64 o 
  -7   4   4       16.48       19.53      3.72 o 
  -6   4   4        7.93        6.49      3.01 o 
  -5   4   4       26.34       28.25      2.75 o 
  -4   4   4        6.27        5.23      1.83 o 
  -3   4   4      835.06      818.33      8.83 o 
  -2   4   4     3572.96     3764.88     74.96 o 
  -1   4   4       59.56       52.97      2.49 o 
   0   4   4      609.81      610.01      8.10 o 
   1   4   4      708.31      768.42      8.98 o 
   2   4   4      781.46      796.02     10.00 o 
   3   4   4       29.54       26.96      2.82 o 
   4   4   4      384.07      424.11      9.49 o 
   5   4   4        4.36        5.10      3.22 o 
   6   4   4       41.86       33.33      5.37 o 
   7   4   4        1.72        4.18      3.66 o 
  -9   5   4       17.24       27.20      4.09 o 
  -8   5   4        0.09        3.71      3.47 o 
  -7   5   4      188.01      182.53      7.15 o 
  -6   5   4      454.25      479.14      9.94 o 
  -5   5   4      100.85      100.58      4.51 o 
  -4   5   4      169.20      159.07      4.89 o 
  -3   5   4      341.52      375.83      6.67 o 
  -2   5   4      228.06      234.19      5.23 o 
  -1   5   4        5.87        7.02      1.36 o 
   0   5   4        0.67        4.32      1.13 o 
   1   5   4      202.41      222.73      5.53 o 
   2   5   4       25.02       30.31      2.97 o 
   3   5   4        1.28        9.71      2.56 o 
   4   5   4       40.27       38.99      4.18 o 
   5   5   4        4.18        2.39      3.44 o 
   6   5   4        0.65        0.52      4.19 o 
  -9   6   4        0.25        2.76      3.77 o 
  -8   6   4       16.35       21.17      3.83 o 
  -7   6   4      135.55      137.32      6.84 o 
  -6   6   4        0.22        1.00      3.49 o 
  -5   6   4       92.48       90.42      4.62 o 
  -4   6   4       83.32       98.99      4.53 o 
  -3   6   4       51.04       45.13      3.04 o 
  -2   6   4       12.40       11.07      2.08 o 
  -1   6   4      266.31      246.91      5.72 o 
   0   6   4       18.48       23.46      2.06 o 
   1   6   4       90.60       97.00      4.08 o 
   2   6   4      107.05      129.04      5.21 o 
   3   6   4        1.21        3.06      2.80 o 
   4   6   4       33.63       44.64      4.67 o 
   5   6   4        8.81        4.42      3.65 o 
   6   6   4        9.11       10.17      4.06 o 
  -8   7   4       14.40        9.56      4.39 o 
  -7   7   4       65.93       68.84      5.67 o 
  -6   7   4       10.69        9.65      3.56 o 
  -5   7   4        6.48        3.98      2.98 o 
  -4   7   4       10.98        7.06      2.43 o 
  -3   7   4        0.35        1.19      1.92 o 
  -2   7   4       88.77       84.36      3.99 o 
  -1   7   4       58.27       47.36      3.01 o 
   0   7   4       46.97       55.44      2.45 o 
   1   7   4        9.20        6.03      2.65 o 
   2   7   4      167.80      163.66      6.21 o 
   3   7   4       63.44       76.91      5.33 o 
   4   7   4        0.06        2.56      3.08 o 
   5   7   4       22.77       20.80      4.31 o 
  -8   8   4       41.15       39.81      5.20 o 
  -7   8   4       19.25       19.36      4.18 o 
  -6   8   4      117.49      116.51      6.47 o 
  -5   8   4        8.91       15.00      3.56 o 
  -4   8   4        9.62       14.45      2.98 o 
  -3   8   4       14.85        9.04      2.44 o 
  -2   8   4      112.66      115.51      5.04 o 
  -1   8   4      139.69      136.89      4.97 o 
   0   8   4        4.53        4.22      1.66 o 
   1   8   4       21.62       33.17      3.15 o 
   2   8   4        0.09        2.97      2.97 o 
   3   8   4        5.05        6.80      3.27 o 
   4   8   4        0.21        2.51      3.52 o 
   5   8   4        7.76        0.24      4.41 o 
  -8   9   4       12.82        8.87      5.22 o 
  -7   9   4        0.08        0.26      3.71 o 
  -6   9   4        7.60       14.75      3.69 o 
  -5   9   4        7.97       11.69      3.37 o 
  -4   9   4        4.31        3.31      3.31 o 
  -3   9   4       40.95       47.74      4.25 o 
  -2   9   4        8.05        3.44      2.94 o 
  -1   9   4        1.64        2.18      2.42 o 
   0   9   4       55.24       48.40      2.95 o 
   1   9   4       15.78       24.29      3.41 o 
   2   9   4       48.81       41.49      4.19 o 
   3   9   4       10.27        8.67      3.47 o 
   4   9   4        0.20        5.60      3.42 o 
  -7  10   4        3.40        2.40      3.99 o 
  -6  10   4        4.06        3.46      3.99 o 
  -5  10   4        1.23       10.02      3.43 o 
  -4  10   4        1.40        2.85      2.85 o 
  -3  10   4        4.68        3.57      2.80 o 
  -2  10   4       66.12       53.28      4.76 o 
  -1  10   4       31.80       29.47      3.69 o 
   0  10   4        7.16        6.97      2.65 o 
   1  10   4       38.97       29.77      4.11 o 
   2  10   4        2.37        1.70      3.41 o 
   3  10   4        0.03        0.73      3.61 o 
  -6  11   4        8.10       12.30      3.74 o 
  -5  11   4        0.87        3.99      3.99 o 
  -4  11   4        0.47        0.80      3.15 o 
  -3  11   4       89.29       86.96      5.68 o 
  -2  11   4        0.93        5.31      3.04 o 
  -1  11   4       50.61       39.38      4.71 o 
   0  11   4        7.15        9.57      2.57 o 
   1  11   4       18.98       21.46      4.05 o 
   2  11   4       16.98       15.39      4.26 o 
  -5  12   4        9.37        8.49      3.98 o 
  -4  12   4        2.23        3.68      3.68 o 
  -3  12   4        1.94        0.51      3.87 o 
  -2  12   4      112.49      111.29      6.57 o 
  -1  12   4       23.13       22.19      4.44 o 
   0  12   4       55.69       55.82      4.30 o 
   1  12   4        0.28        3.24      3.70 o 
  -3  13   4       27.75       30.56      5.34 o 
  -2  13   4       70.47       67.17      6.47 o 
   0 -14   5        4.71        1.58      2.95 o 
   1 -14   5        6.74        1.88      4.30 o 
   2 -14   5        5.86        4.75      3.96 o 
   3 -14   5       13.22        8.51      4.39 o 
  -2 -13   5        3.89        6.36      3.82 o 
  -1 -13   5       11.76       15.80      4.02 o 
   0 -13   5        1.96        0.03      2.68 o 
   1 -13   5       71.80       82.70      6.21 o 
   2 -13   5       40.40       41.11      5.04 o 
   3 -13   5        0.00        1.29      3.63 o 
   4 -13   5       13.85       19.08      4.01 o 
   5 -13   5        1.14        5.55      3.38 o 
  -3 -12   5       16.66       13.76      4.50 o 
  -2 -12   5       11.65       14.58      3.65 o 
  -1 -12   5       18.88       23.79      4.33 o 
   0 -12   5        4.16        7.77      4.37 o 
   1 -12   5        4.57        4.03      4.03 o 
   2 -12   5       27.93       27.10      4.47 o 
   3 -12   5        7.43        6.17      3.34 o 
   4 -12   5        8.46        6.99      3.74 o 
   5 -12   5       11.90        9.64      3.85 o 
   6 -12   5        0.16        3.68      3.68 o 
  -4 -11   5        1.05        1.23      3.45 o 
  -3 -11   5        2.35        4.86      3.58 o 
  -2 -11   5        0.07        0.80      3.15 o 
  -1 -11   5        1.72        2.96      2.96 o 
   0 -11   5       30.77       41.80      3.06 o 
   1 -11   5       56.31       56.15      4.76 o 
   2 -11   5        4.86        0.25      3.11 o 
   3 -11   5       98.83       94.95      5.30 o 
   4 -11   5        0.64        1.23      2.94 o 
   5 -11   5        3.28        3.81      3.10 o 
   6 -11   5       47.68       45.64      4.59 o 
   7 -11   5        0.36        3.48      3.48 o 
  -5 -10   5        2.55        1.94      3.62 o 
  -4 -10   5       10.62       11.04      3.26 o 
  -3 -10   5       58.21       56.69      4.64 o 
  -2 -10   5       36.66       42.05      3.94 o 
  -1 -10   5        0.24        0.53      2.94 o 
   0 -10   5       77.09       86.24      3.58 o 
   1 -10   5        0.23        1.55      2.60 o 
   2 -10   5       74.65       68.65      4.56 o 
   3 -10   5       32.55       33.86      3.95 o 
   4 -10   5       58.33       56.17      4.59 o 
   5 -10   5       41.94       46.49      4.22 o 
   6 -10   5        0.29        0.69      2.95 o 
   7 -10   5        0.43        1.75      3.06 o 
  -6  -9   5        7.40        8.01      3.54 o 
  -5  -9   5        1.51        0.75      3.21 o 
  -4  -9   5        1.82        1.52      3.29 o 
  -3  -9   5       30.24       26.31      3.87 o 
  -2  -9   5       19.31       18.54      3.39 o 
  -1  -9   5        0.95        2.91      2.91 o 
   0  -9   5       42.05       46.00      2.58 o 
   1  -9   5      210.85      172.58      5.84 o 
   2  -9   5        8.88       13.85      2.72 o 
   3  -9   5       18.86       16.65      2.65 o 
   4  -9   5       42.42       33.02      3.31 o 
   5  -9   5       38.83       29.09      3.47 o 
   6  -9   5        7.06       15.36      3.17 o 
   7  -9   5        0.70        2.41      3.08 o 
  -6  -8   5        0.53        2.66      3.14 o 
  -5  -8   5        2.06        0.76      2.99 o 
  -4  -8   5       27.28       29.26      3.57 o 
  -3  -8   5        0.35        1.29      2.57 o 
  -2  -8   5       15.97       12.44      2.85 o 
  -1  -8   5      171.93      178.72      5.75 o 
   0  -8   5        1.71        0.92      2.31 o 
   1  -8   5      446.31      416.61      7.96 o 
   2  -8   5      491.54      468.69      8.70 o 
   3  -8   5      252.86      245.41      6.36 o 
   4  -8   5       12.15        8.31      2.54 o 
   5  -8   5        6.40        1.59      2.50 o 
   6  -8   5      251.49      219.65      7.22 o 
   7  -8   5        2.71        3.57      2.90 o 
   8  -8   5       30.73       25.87      4.39 o 
  -7  -7   5       15.57       13.91      4.01 o 
  -6  -7   5       46.99       27.84      4.44 o 
  -5  -7   5       21.95       26.70      3.78 o 
  -4  -7   5       71.77       85.73      4.84 o 
  -3  -7   5       86.05       81.58      4.86 o 
  -2  -7   5      493.78      490.52      8.99 o 
  -1  -7   5        1.83        1.54      2.07 o 
   0  -7   5      123.36      111.90      2.93 o 
   1  -7   5        8.06        3.42      1.70 o 
   2  -7   5        0.63        6.37      2.13 o 
   3  -7   5        1.87        2.08      1.85 o 
   4  -7   5        1.25        1.58      1.83 o 
   5  -7   5        4.41        0.69      2.49 o 
   6  -7   5        1.04        4.80      2.51 o 
   7  -7   5        5.60        4.62      2.76 o 
   8  -7   5        2.28        8.55      3.47 o 
  -7  -6   5        1.19        5.57      3.15 o 
  -6  -6   5        2.24        0.76      2.99 o 
  -5  -6   5        1.08        5.57      2.78 o 
  -4  -6   5       51.12       58.43      4.06 o 
  -3  -6   5      423.00      450.13      8.65 o 
  -2  -6   5     1365.02     1567.89     14.02 o 
  -1  -6   5      443.82      524.07      8.16 o 
   0  -6   5      299.07      277.95      4.03 o 
   1  -6   5     1442.84     1537.11     12.43 o 
   2  -6   5      618.98      514.28      7.88 o 
   3  -6   5      260.36      287.20      6.12 o 
   4  -6   5       44.67       42.47      3.39 o 
   5  -6   5        0.20        1.37      2.07 o 
   6  -6   5       89.16       81.30      4.93 o 
   7  -6   5        7.06        9.15      3.13 o 
   8  -6   5        4.24        6.78      3.39 o 
  -8  -5   5        5.59        5.89      4.00 o 
  -7  -5   5       54.52       53.14      5.43 o 
  -6  -5   5        9.72       12.37      3.28 o 
  -5  -5   5       45.34       49.51      4.06 o 
  -4  -5   5       54.65       70.05      3.30 o 
  -3  -5   5       11.79       17.72      2.28 o 
  -2  -5   5      989.04     1055.01     10.87 o 
  -1  -5   5       90.91      109.77      3.53 o 
   0  -5   5      173.01      182.49      3.30 o 
   1  -5   5        0.61        1.64      1.18 o 
   2  -5   5      181.16      156.73      4.11 o 
   3  -5   5       51.14       57.70      2.93 o 
   4  -5   5        3.87        4.03      1.28 o 
   5  -5   5       44.47       49.56      3.53 o 
   6  -5   5        7.38        3.15      2.66 o 
   7  -5   5        7.38       14.81      3.21 o 
   8  -5   5        1.83        7.57      3.42 o 
  -8  -4   5        0.07        3.40      3.40 o 
  -7  -4   5       10.86       10.07      3.27 o 
  -6  -4   5       11.82       20.40      3.06 o 
  -5  -4   5        4.49        6.88      2.80 o 
  -4  -4   5       16.15       16.70      2.28 o 
  -3  -4   5      389.88      343.13      6.53 o 
  -2  -4   5      641.01      563.51      7.50 o 
  -1  -4   5        4.67        3.72      1.48 o 
   0  -4   5      142.60      108.49      2.40 o 
   1  -4   5      192.31      211.63      3.27 o 
   2  -4   5      112.23      110.82      4.59 o 
   3  -4   5      382.89      384.26      6.65 o 
   4  -4   5        3.65        5.85      1.63 o 
   5  -4   5      368.10      401.32      8.38 o 
   6  -4   5        1.57        2.20      2.68 o 
   7  -4   5        0.76        1.22      2.68 o 
   8  -4   5       23.08       16.91      4.04 o 
  -8  -3   5        0.10        2.74      3.24 o 
  -7  -3   5        0.24        1.28      3.08 o 
  -6  -3   5        0.75        2.83      2.57 o 
  -5  -3   5       76.20       78.48      4.07 o 
  -4  -3   5        4.84        1.50      1.75 o 
  -3  -3   5      491.77      497.01      7.20 o 
  -2  -3   5       15.46       15.40      1.98 o 
  -1  -3   5      725.61      746.71      7.32 o 
   0  -3   5      303.76      342.95      3.37 o 
   1  -3   5      207.02      186.92      3.77 o 
   2  -3   5       22.53       11.30      2.34 o 
   3  -3   5      143.69      163.10      4.45 o 
   4  -3   5        0.12        3.77      1.41 o 
   5  -3   5       31.03       50.12      2.62 o 
   6  -3   5      137.38      135.91      6.02 o 
   7  -3   5       27.95       37.30      4.09 o 
   8  -3   5       22.59       21.94      4.25 o 
  -9  -2   5       12.93       18.00      3.89 o 
  -8  -2   5        8.99       12.05      3.85 o 
  -7  -2   5        1.63        2.86      2.86 o 
  -6  -2   5        9.10        7.25      2.84 o 
  -5  -2   5       50.58       48.22      3.56 o 
  -4  -2   5       65.33       60.06      2.97 o 
  -3  -2   5        3.39        4.40      1.46 o 
  -2  -2   5        0.02        3.65      1.22 o 
  -1  -2   5      586.26      616.57      6.33 o 
   0  -2   5      615.77      653.20      5.69 o 
   1  -2   5      960.24      941.81      7.96 o 
   2  -2   5     1456.59     1486.67     10.93 o 
   3  -2   5      460.40      442.57      6.82 o 
   4  -2   5      272.64      274.64      6.12 o 
   5  -2   5        0.41        0.72      2.39 o 
   6  -2   5        4.87        4.86      3.15 o 
   7  -2   5       62.84       73.45      5.14 o 
   8  -2   5        0.38        0.48      3.38 o 
  -9  -1   5        0.04        2.78      3.79 o 
  -8  -1   5        6.06       15.28      3.95 o 
  -7  -1   5        1.16        7.66      3.17 o 
  -6  -1   5       10.85        9.33      3.11 o 
  -5  -1   5      129.92      120.42      4.51 o 
  -4  -1   5      213.82      255.91      5.61 o 
  -3  -1   5       18.96       13.48      1.68 o 
  -2  -1   5        7.31        1.68      1.21 o 
  -1  -1   5      293.47      320.25      3.42 o 
   0  -1   5      993.02     1219.69     16.24 o 
   1  -1   5       80.65      110.46      1.96 o 
   2  -1   5      527.92      633.07      6.22 o 
   3  -1   5      431.29      356.15      6.19 o 
   4  -1   5      178.71      174.33      5.05 o 
   5  -1   5       26.51       29.00      3.19 o 
   6  -1   5       10.05        9.30      3.27 o 
   7  -1   5       38.21       38.02      4.82 o 
   8  -1   5        0.45        5.22      3.49 o 
  -9   0   5        1.07        6.56      3.68 o 
  -8   0   5       10.35        6.18      4.03 o 
  -7   0   5       27.11       20.44      3.45 o 
  -6   0   5        0.00        2.56      2.31 o 
  -5   0   5       43.45       50.84      3.19 o 
  -4   0   5       83.42       81.13      4.03 o 
  -3   0   5       29.06       36.50      2.11 o 
  -2   0   5      651.36      746.14      7.05 o 
  -1   0   5      956.25      822.48      6.90 o 
   0   0   5       50.34       62.44      1.04 o 
   1   0   5        0.82        1.23      0.98 o 
   2   0   5        1.17        0.98      1.46 o 
   3   0   5       54.47       48.94      3.43 o 
   4   0   5        0.15        0.25      1.74 o 
   5   0   5       62.02       62.48      4.34 o 
   6   0   5       86.18       70.20      4.94 o 
   7   0   5        0.67        3.13      3.65 o 
   8   0   5        1.62        3.79      3.79 o 
  -9   1   5        0.58        1.89      3.78 o 
  -8   1   5       24.19       23.74      4.58 o 
  -7   1   5       68.07       57.69      5.20 o 
  -6   1   5        0.68        0.00      2.22 o 
  -5   1   5        1.89        1.00      1.87 o 
  -4   1   5       58.14       68.52      3.14 o 
  -3   1   5      262.07      251.46      4.67 o 
  -2   1   5     1294.21     1349.80      9.49 o 
  -1   1   5      360.10      285.41      5.79 o 
   0   1   5      677.50      696.89     17.48 o 
   1   1   5      327.14      347.60      5.43 o 
   2   1   5     1959.18     2280.31     14.64 o 
   3   1   5       95.93      105.92      4.01 o 
   4   1   5        4.77        4.60      2.31 o 
   5   1   5       45.71       53.60      4.45 o 
   6   1   5       11.21       23.05      4.51 o 
   7   1   5       22.97       21.05      4.21 o 
   8   1   5        0.04        4.04      4.04 o 
  -9   2   5        0.00        0.26      3.71 o 
  -8   2   5        1.22        3.06      3.82 o 
  -7   2   5      210.56      197.09      7.17 o 
  -6   2   5       96.47       78.73      4.04 o 
  -5   2   5        3.24        0.43      1.51 o 
  -4   2   5      894.71      893.95      9.48 o 
  -3   2   5       20.70       15.06      2.62 o 
  -2   2   5      198.25      222.34      4.26 o 
  -1   2   5      388.96      430.08      4.58 o 
   0   2   5       59.59       57.52      2.20 o 
   1   2   5     2190.38     2462.15     14.80 o 
   2   2   5      193.88      169.22      4.50 o 
   3   2   5      697.04      647.26      9.65 o 
   4   2   5        5.01        4.66      2.34 o 
   5   2   5       25.41       23.51      4.22 o 
   6   2   5        8.24       13.30      4.52 o 
   7   2   5       22.38       27.21      4.71 o 
  -9   3   5       12.26        4.93      4.22 o 
  -8   3   5       79.99       67.31      4.98 o 
  -7   3   5      667.40      670.79     11.74 o 
  -6   3   5       26.34       26.98      3.08 o 
  -5   3   5       50.85       44.46      3.07 o 
  -4   3   5       21.38       28.60      2.20 o 
  -3   3   5      655.25      683.56      8.22 o 
  -2   3   5        0.57        0.22      1.35 o 
  -1   3   5      490.31      504.51      6.35 o 
   0   3   5       99.99       88.45      3.71 o 
   1   3   5     1286.94     1427.17     11.97 o 
   2   3   5       88.04      103.04      3.99 o 
   3   3   5      554.80      605.16      9.93 o 
   4   3   5       19.68       28.08      3.38 o 
   5   3   5       87.43       83.20      5.55 o 
   6   3   5        7.14       10.57      3.96 o 
   7   3   5       10.87       11.29      4.10 o 
  -9   4   5        1.93        0.22      3.29 o 
  -8   4   5        0.02        2.94      2.49 o 
  -7   4   5       48.89       64.75      4.84 o 
  -6   4   5        1.00        0.93      2.76 o 
  -5   4   5        6.91        6.18      2.29 o 
  -4   4   5      405.45      412.78      7.27 o 
  -3   4   5       52.77       31.11      3.62 o 
  -2   4   5        1.38        0.22      1.35 o 
  -1   4   5      155.17      130.80      4.30 o 
   0   4   5      401.71      367.67      4.37 o 
   1   4   5       54.88       51.09      3.15 o 
   2   4   5       28.60       23.12      2.73 o 
   3   4   5      300.05      293.35      7.37 o 
   4   4   5       46.09       45.94      4.41 o 
   5   4   5       50.63       52.70      4.72 o 
   6   4   5       62.39       50.12      5.19 o 
   7   4   5        2.22        2.00      3.74 o 
  -9   5   5        9.33        3.99      3.76 o 
  -8   5   5        0.16        0.74      3.41 o 
  -7   5   5      237.15      267.42      8.30 o 
  -6   5   5      102.93      123.08      5.55 o 
  -5   5   5       67.77       75.62      4.27 o 
  -4   5   5       84.55       94.20      3.96 o 
  -3   5   5       27.24       25.83      2.76 o 
  -2   5   5        8.04        6.87      2.06 o 
  -1   5   5       39.07       38.80      2.49 o 
   0   5   5        6.74        2.17      1.13 o 
   1   5   5        3.73        9.40      1.94 o 
   2   5   5       15.86       27.53      2.97 o 
   3   5   5        1.45        0.77      2.54 o 
   4   5   5        2.89        5.42      2.58 o 
   5   5   5        0.55        2.08      3.11 o 
   6   5   5       30.28       25.07      4.56 o 
  -9   6   5        9.17       12.65      3.97 o 
  -8   6   5        6.46        7.10      3.80 o 
  -7   6   5        4.97        0.25      3.79 o 
  -6   6   5      227.53      229.55      7.71 o 
  -5   6   5       61.68       62.33      4.38 o 
  -4   6   5        9.40       10.98      2.39 o 
  -3   6   5       23.15       25.09      2.35 o 
  -2   6   5        1.03        0.81      1.86 o 
  -1   6   5      135.90      130.11      4.37 o 
   0   6   5       29.29       27.14      1.78 o 
   1   6   5        5.63        3.62      2.17 o 
   2   6   5      359.94      367.29      8.43 o 
   3   6   5       73.09       60.50      4.31 o 
   4   6   5       13.69        8.43      3.32 o 
   5   6   5       30.35       35.76      4.31 o 
   6   6   5        5.15        8.07      3.67 o 
  -8   7   5       35.45       40.30      4.91 o 
  -7   7   5       11.41       12.13      3.87 o 
  -6   7   5       20.21       21.62      3.81 o 
  -5   7   5      187.30      220.81      7.22 o 
  -4   7   5       57.93       52.96      3.90 o 
  -3   7   5       57.01       59.88      3.59 o 
  -2   7   5        1.19        0.46      1.90 o 
  -1   7   5       62.92       50.65      3.50 o 
   0   7   5       30.87       28.40      3.38 o 
   1   7   5       14.60       13.52      3.39 o 
   2   7   5        8.72       14.39      3.48 o 
   3   7   5        0.21        4.28      2.76 o 
   4   7   5        2.81        1.75      3.01 o 
   5   7   5        0.80        1.23      3.94 o 
  -8   8   5       39.25       32.30      4.95 o 
  -7   8   5       13.74       11.51      3.92 o 
  -6   8   5        2.97        8.04      3.37 o 
  -5   8   5        0.02        1.52      3.06 o 
  -4   8   5       26.63       29.46      3.24 o 
  -3   8   5       28.17       30.14      3.18 o 
  -2   8   5       15.78       12.78      2.41 o 
  -1   8   5        0.36        2.62      2.62 o 
   0   8   5        7.73        9.87      5.68 o 
   1   8   5      273.68      270.91      8.02 o 
   2   8   5        0.71        1.24      2.96 o 
   3   8   5       40.49       52.25      4.48 o 
   4   8   5       22.30       27.52      4.42 o 
  -8   9   5       17.88       17.99      4.69 o 
  -7   9   5       21.70       23.24      4.49 o 
  -6   9   5        4.98        7.10      3.42 o 
  -5   9   5        1.69        3.37      3.37 o 
  -4   9   5        0.91        3.06      3.06 o 
  -3   9   5       30.40       31.05      3.76 o 
  -2   9   5       37.99       40.36      3.45 o 
  -1   9   5        4.89        2.43      2.67 o 
   0   9   5       31.44       27.01      2.54 o 
   1   9   5       67.89       73.88      5.10 o 
   2   9   5       45.28       58.88      4.67 o 
   3   9   5       10.22       13.40      3.90 o 
   4   9   5        3.93        3.79      3.79 o 
  -7  10   5        7.20        3.44      4.50 o 
  -6  10   5       15.29       18.57      4.25 o 
  -5  10   5        1.43        0.52      3.69 o 
  -4  10   5       30.70       37.32      4.41 o 
  -3  10   5       99.56       88.39      5.86 o 
  -2  10   5      101.45      112.11      6.01 o 
  -1  10   5        6.18        7.13      3.69 o 
   0  10   5       85.37       69.27      3.84 o 
   1  10   5       80.59       79.83      5.79 o 
   2  10   5        0.10        1.44      3.61 o 
   3  10   5        0.04        0.46      3.06 o 
  -6  11   5        2.40        0.26      4.25 o 
  -5  11   5        0.36        2.12      3.43 o 
  -4  11   5       29.65       24.30      4.70 o 
  -3  11   5       70.18       60.92      5.14 o 
  -2  11   5       26.10       21.69      4.80 o 
  -1  11   5      151.54      144.23      7.16 o 
   0  11   5        8.00        7.29      2.80 o 
   1  11   5       22.91       35.21      4.73 o 
   2  11   5        5.64        5.59      3.95 o 
  -5  12   5        2.28        1.84      3.94 o 
  -4  12   5        3.46        1.30      4.16 o 
  -3  12   5        2.65        6.67      3.33 o 
  -2  12   5        2.76        0.49      4.01 o 
  -1  12   5       39.66       36.21      4.89 o 
   0  12   5       31.00       31.81      3.35 o 
   0 -14   6        2.57        2.84      2.93 o 
   1 -14   6        3.37        8.27      4.00 o 
   2 -14   6       39.52       44.36      4.99 o 
   3 -14   6        0.46        4.09      4.09 o 
  -2 -13   6        0.00        3.81      3.81 o 
  -1 -13   6        0.96        2.93      3.47 o 
   0 -13   6        0.83        4.75      4.75 o 
   1 -13   6       22.96       23.91      4.83 o 
   2 -13   6        0.40        3.43      3.69 o 
   3 -13   6        0.13        3.61      3.61 o 
   4 -13   6        0.27        0.25      3.50 o 
   5 -13   6        0.44        0.47      3.37 o 
  -3 -12   6        0.15        0.49      3.75 o 
  -2 -12   6        0.68        9.61      3.12 o 
  -1 -12   6        3.62        8.88      3.23 o 
   0 -12   6        0.03        0.16      4.89 o 
   1 -12   6       19.29       26.20      4.01 o 
   2 -12   6        2.62        5.24      3.14 o 
   3 -12   6        0.58        2.56      3.32 o 
   4 -12   6        5.31        2.24      3.73 o 
   5 -12   6        5.04        8.18      3.38 o 
   6 -12   6       10.18        0.45      3.91 o 
  -4 -11   6        6.22        9.12      3.94 o 
  -3 -11   6        0.41        1.28      3.06 o 
  -2 -11   6        2.65        8.64      3.15 o 
  -1 -11   6       12.26       11.02      3.49 o 
   0 -11   6       10.71        5.98      2.37 o 
   1 -11   6       28.94       36.65      4.48 o 
   2 -11   6        0.28        3.10      2.58 o 
   3 -11   6       43.65       46.90      4.29 o 
   4 -11   6       19.36       18.70      3.69 o 
   5 -11   6        1.64        1.67      3.36 o 
   6 -11   6        3.70        2.54      3.47 o 
  -5 -10   6        0.13        2.19      3.15 o 
  -4 -10   6        5.34        1.75      3.27 o 
  -3 -10   6       22.14       14.67      3.61 o 
  -2 -10   6       40.49       28.28      4.19 o 
  -1 -10   6      100.18      104.17      5.60 o 
   0 -10   6      239.74      252.43     16.01 o 
   1 -10   6      113.52      111.00      5.43 o 
   2 -10   6        7.40        0.50      3.04 o 
   3 -10   6       91.36       86.87      5.19 o 
   4 -10   6       20.76       19.15      3.40 o 
   5 -10   6        9.31       10.92      3.33 o 
   6 -10   6       43.55       28.93      4.16 o 
   7 -10   6        0.72        3.36      3.36 o 
  -6  -9   6        0.13        1.66      3.56 o 
  -5  -9   6        0.02        0.75      3.22 o 
  -4  -9   6        0.41        0.25      3.30 o 
  -3  -9   6       75.90       69.04      5.15 o 
  -2  -9   6      124.12      132.19      5.73 o 
  -1  -9   6       49.52       49.95      3.94 o 
   0  -9   6      246.74      243.12      4.96 o 
   1  -9   6      135.37      128.38      5.31 o 
   2  -9   6        7.10        9.90      2.72 o 
   3  -9   6       20.24       21.34      2.90 o 
   4  -9   6        2.94        2.62      2.62 o 
   5  -9   6        1.43        3.06      2.59 o 
   6  -9   6       34.93       35.75      4.17 o 
   7  -9   6        2.82        0.69      2.95 o 
  -6  -8   6        0.07        0.98      3.42 o 
  -5  -8   6        0.45        4.52      2.76 o 
  -4  -8   6        0.47        1.78      2.80 o 
  -3  -8   6      416.27      383.07      8.98 o 
  -2  -8   6      139.08      138.38      5.67 o 
  -1  -8   6        1.79        2.84      2.33 o 
   0  -8   6      156.75      152.83      3.78 o 
   1  -8   6       49.06       45.81      3.47 o 
   2  -8   6        2.38        1.45      2.42 o 
   3  -8   6       53.43       65.33      4.03 o 
   4  -8   6      157.34      141.05      5.40 o 
   5  -8   6      158.88      133.06      5.86 o 
   6  -8   6       14.51       11.96      3.52 o 
   7  -8   6       19.66       18.24      3.74 o 
   8  -8   6        0.34        1.60      3.45 o 
  -7  -7   6        3.59        3.82      4.06 o 
  -6  -7   6       12.44        8.21      4.22 o 
  -5  -7   6       28.02       24.06      3.80 o 
  -4  -7   6       88.45       96.03      5.10 o 
  -3  -7   6      414.79      411.68      8.92 o 
  -2  -7   6      544.35      514.05      9.18 o 
  -1  -7   6       11.29        5.85      2.29 o 
   0  -7   6       30.83       25.44      1.76 o 
   1  -7   6      877.59      920.94     10.66 o 
   2  -7   6      574.25      491.29      8.30 o 
   3  -7   6      132.03      126.22      5.37 o 
   4  -7   6        3.94        7.00      2.10 o 
   5  -7   6       32.08       43.06      3.53 o 
   6  -7   6        0.16        2.62      2.86 o 
   7  -7   6        0.10        1.94      2.89 o 
   8  -7   6        0.07        3.37      4.08 o 
  -7  -6   6        0.01        1.71      3.93 o 
  -6  -6   6        0.01        2.03      3.02 o 
  -5  -6   6        0.00        4.58      3.06 o 
  -4  -6   6        2.01        5.33      2.29 o 
  -3  -6   6       21.85       18.97      2.78 o 
  -2  -6   6        0.65        1.01      2.02 o 
  -1  -6   6        3.00        1.25      1.74 o 
   0  -6   6      766.02      728.20      6.38 o 
   1  -6   6        0.44        2.84      1.91 o 
   2  -6   6      176.43      203.93      5.12 o 
   3  -6   6        3.71        0.93      1.61 o 
   4  -6   6       35.14       27.79      2.80 o 
   5  -6   6       19.82       23.62      3.10 o 
   6  -6   6        6.69        3.67      2.93 o 
   7  -6   6        0.44        3.48      3.48 o 
   8  -6   6        0.27        1.47      3.45 o 
  -8  -5   6       15.59       16.82      4.33 o 
  -7  -5   6        9.40        7.53      3.77 o 
  -6  -5   6       88.71       84.47      5.62 o 
  -5  -5   6        0.01        2.80      2.80 o 
  -4  -5   6      166.11      150.27      5.31 o 
  -3  -5   6       33.96       37.56      2.75 o 
  -2  -5   6      126.84      144.07      4.46 o 
  -1  -5   6      203.08      204.58      4.66 o 
   0  -5   6       30.07       16.21      2.27 o 
   1  -5   6      123.42      134.33      3.97 o 
   2  -5   6      152.18      184.15      4.63 o 
   3  -5   6        6.51        9.97      1.62 o 
   4  -5   6        9.32        6.14      2.13 o 
   5  -5   6        0.89        0.73      2.18 o 
   6  -5   6      102.80      101.04      5.70 o 
   7  -5   6       57.57       46.59      4.98 o 
   8  -5   6        3.33        3.89      3.89 o 
  -8  -4   6        3.11        3.48      3.72 o 
  -7  -4   6        0.22        1.53      3.33 o 
  -6  -4   6       20.68       16.48      3.35 o 
  -5  -4   6       95.20       89.29      4.85 o 
  -4  -4   6        0.59        3.26      2.02 o 
  -3  -4   6      268.87      256.33      5.94 o 
  -2  -4   6      415.29      399.38      6.59 o 
  -1  -4   6      722.24      807.39      8.42 o 
   0  -4   6      300.02      228.73      3.17 o 
   1  -4   6      274.67      216.30      4.44 o 
   2  -4   6        1.12        4.18      1.62 o 
   3  -4   6      149.01      206.50      3.52 o 
   4  -4   6       83.90       79.02      3.81 o 
   5  -4   6        5.77        4.11      2.42 o 
   6  -4   6       39.27       41.41      4.16 o 
   7  -4   6       17.58       15.35      3.66 o 
   8  -4   6       17.35       18.38      4.23 o 
  -8  -3   6        4.25        1.53      3.83 o 
  -7  -3   6        4.36        3.91      3.38 o 
  -6  -3   6        0.85        4.66      2.59 o 
  -5  -3   6        0.71        1.52      2.29 o 
  -4  -3   6      432.17      385.46      7.46 o 
  -3  -3   6      433.88      450.63      7.07 o 
  -2  -3   6      165.79      134.36      3.61 o 
  -1  -3   6      471.90      529.23      6.43 o 
   0  -3   6      111.28       93.28      2.00 o 
   1  -3   6        0.24        7.29      1.18 o 
   2  -3   6      180.43      190.90      4.47 o 
   3  -3   6      589.89      634.87      8.70 o 
   4  -3   6       32.78       23.21      2.84 o 
   5  -3   6      112.53      122.12      5.25 o 
   6  -3   6      126.50      152.35      6.25 o 
   7  -3   6        6.68        9.78      3.58 o 
   8  -3   6        0.21        1.38      3.24 o 
  -9  -2   6        1.05        3.77      4.28 o 
  -8  -2   6        5.78        4.19      4.19 o 
  -7  -2   6       14.54       17.70      3.43 o 
  -6  -2   6       23.09       26.48      3.64 o 
  -5  -2   6       81.70       99.97      4.54 o 
  -4  -2   6      305.33      245.53      5.65 o 
  -3  -2   6      745.17      750.04      8.67 o 
  -2  -2   6       54.91       63.85      2.39 o 
  -1  -2   6      877.45      659.78      6.92 o 
   0  -2   6       91.04       87.66      2.53 o 
   1  -2   6      119.40      127.94      3.33 o 
   2  -2   6      373.40      397.49      6.13 o 
   3  -2   6      438.35      496.41      7.50 o 
   4  -2   6       69.88       63.99      3.30 o 
   5  -2   6      622.92      596.02     10.22 o 
   6  -2   6       83.96       95.06      5.28 o 
   7  -2   6       35.28       29.43      4.31 o 
   8  -2   6        3.37        0.70      3.72 o 
  -9  -1   6        1.03        2.86      4.43 o 
  -8  -1   6       45.73       36.47      5.36 o 
  -7  -1   6       54.04       50.29      4.79 o 
  -6  -1   6        0.42        6.46      2.33 o 
  -5  -1   6      178.54      154.31      5.23 o 
  -4  -1   6      264.16      261.70      5.81 o 
  -3  -1   6      556.97      494.51      6.90 o 
  -2  -1   6      128.57      135.63      3.33 o 
  -1  -1   6       28.16       45.17      1.91 o 
   0  -1   6      455.18      577.11      8.28 o 
   1  -1   6      149.92      132.61      4.05 o 
   2  -1   6       45.20       33.58      2.59 o 
   3  -1   6      109.97      133.67      3.30 o 
   4  -1   6        3.53        4.53      2.15 o 
   5  -1   6       54.70       59.96      4.10 o 
   6  -1   6      164.56      203.96      7.59 o 
   7  -1   6       57.48       54.41      5.12 o 
   8  -1   6        2.53        3.07      3.77 o 
  -9   0   6        7.89        1.88      4.29 o 
  -8   0   6       51.83       54.18      5.41 o 
  -7   0   6       71.74       83.06      5.29 o 
  -6   0   6      110.35      117.52      5.33 o 
  -5   0   6        8.14       12.39      2.19 o 
  -4   0   6      355.28      355.17      6.57 o 
  -3   0   6      530.30      494.92      7.85 o 
  -2   0   6        3.14        0.25      1.38 o 
  -1   0   6       45.21       38.94      1.87 o 
   0   0   6      498.49      530.20      4.40 o 
   1   0   6      132.97      171.34      3.11 o 
   2   0   6     2165.57     2266.16     14.82 o 
   3   0   6      222.21      200.97      6.01 o 
   4   0   6       29.67       19.03      2.44 o 
   5   0   6      166.60      176.52      6.45 o 
   6   0   6      132.15      127.94      6.78 o 
   7   0   6        3.51        1.49      3.48 o 
   8   0   6        0.00        1.91      3.57 o 
  -9   1   6        0.02        5.39      3.50 o 
  -8   1   6        4.38        5.59      4.26 o 
  -7   1   6        3.05        2.70      3.31 o 
  -6   1   6       24.25       27.80      3.39 o 
  -5   1   6       32.75       34.80      2.76 o 
  -4   1   6       13.35        4.92      2.02 o 
  -3   1   6      280.05      271.36      5.79 o 
  -2   1   6       30.17       44.77      2.25 o 
  -1   1   6       12.54       23.58      1.60 o 
   0   1   6     1144.84     1065.69      6.40 o 
   1   1   6     2546.11     2719.26     64.69 o 
   2   1   6       17.41        8.26      1.69 o 
   3   1   6       10.26       16.21      2.21 o 
   4   1   6       44.66       37.20      3.50 o 
   5   1   6      431.36      449.67     10.15 o 
   6   1   6       10.92        6.12      3.57 o 
   7   1   6       16.63       22.76      4.00 o 
  -9   2   6       17.05       19.24      4.61 o 
  -8   2   6       15.74       27.99      4.21 o 
  -7   2   6       95.20      111.84      5.90 o 
  -6   2   6        3.20        0.91      2.26 o 
  -5   2   6       24.07       22.44      2.42 o 
  -4   2   6      194.46      205.41      5.02 o 
  -3   2   6     6283.36     6132.65     98.33 o 
  -2   2   6      162.43      157.07      5.13 o 
  -1   2   6        5.44        4.99      1.36 o 
   0   2   6     1664.14     1825.11     16.78 o 
   1   2   6      651.55      617.43      9.45 o 
   2   2   6      290.39      318.85      6.38 o 
   3   2   6        3.78        3.24      2.00 o 
   4   2   6        7.80        6.58      2.78 o 
   5   2   6      350.55      367.67      9.49 o 
   6   2   6        0.64        0.50      3.07 o 
   7   2   6        0.49        3.73      3.73 o 
  -9   3   6        4.63        4.15      3.92 o 
  -8   3   6        4.28        2.95      3.19 o 
  -7   3   6       13.61        7.86      3.59 o 
  -6   3   6       18.33       21.36      2.67 o 
  -5   3   6        3.33        0.89      2.00 o 
  -4   3   6       33.24       26.45      3.11 o 
  -3   3   6        4.39        5.12      1.78 o 
  -2   3   6      749.46      735.31      8.32 o 
  -1   3   6        0.39        0.00      1.36 o 
   0   3   6      807.65      862.89      6.52 o 
   1   3   6        8.40        7.26      1.94 o 
   2   3   6        7.64        5.92      1.98 o 
   3   3   6        0.31        0.25      2.26 o 
   4   3   6        7.02        4.23      1.04 o 
   5   3   6        9.56       12.83      3.60 o 
   6   3   6        0.01        2.04      3.05 o 
   7   3   6        0.65        0.24      3.41 o 
  -9   4   6       24.82       17.43      4.19 o 
  -8   4   6        2.86        1.59      3.42 o 
  -7   4   6        2.39        0.23      3.24 o 
  -6   4   6       34.21       24.01      3.24 o 
  -5   4   6      125.23      130.56      5.04 o 
  -4   4   6        0.03        3.65      1.59 o 
  -3   4   6        0.18        0.00      1.58 o 
  -2   4   6      747.49      652.82      9.30 o 
  -1   4   6        2.50        0.91      1.58 o 
   0   4   6      180.46      161.72      3.25 o 
   1   4   6       33.03       30.19      2.65 o 
   2   4   6      137.49      151.79      5.18 o 
   3   4   6        1.57        1.26      2.51 o 
   4   4   6        0.06        2.80      2.80 o 
   5   4   6        1.37        6.12      3.57 o 
   6   4   6        0.02        2.00      3.74 o 
  -9   5   6        2.37        2.09      3.48 o 
  -8   5   6        0.58        3.37      3.61 o 
  -7   5   6       12.74       13.34      3.64 o 
  -6   5   6        4.68        6.98      3.13 o 
  -5   5   6        5.90        5.94      2.38 o 
  -4   5   6        2.38        2.11      2.11 o 
  -3   5   6       65.04       59.48      3.25 o 
  -2   5   6       28.92       36.04      2.75 o 
  -1   5   6        0.79        0.92      1.84 o 
   0   5   6      168.56      157.84      3.42 o 
   1   5   6       13.79       11.34      2.41 o 
   2   5   6       88.56       92.88      4.45 o 
   3   5   6       34.62       37.68      4.02 o 
   4   5   6       22.17       20.51      3.29 o 
   5   5   6        2.14        1.75      3.77 o 
   6   5   6       15.80       19.64      4.37 o 
  -9   6   6        6.26        7.80      3.90 o 
  -8   6   6       20.01        9.03      4.52 o 
  -7   6   6        9.58        6.54      3.77 o 
  -6   6   6        3.45        0.49      2.98 o 
  -5   6   6        5.57        3.90      2.68 o 
  -4   6   6       70.73       73.85      3.83 o 
  -3   6   6        8.14        3.07      2.13 o 
  -2   6   6      139.17      123.84      4.67 o 
  -1   6   6      118.35      109.77      4.41 o 
   0   6   6       41.81       49.34      2.46 o 
   1   6   6       33.87       29.27      2.90 o 
   2   6   6        0.02        1.48      2.72 o 
   3   6   6       31.23       38.80      4.00 o 
   4   6   6        2.22        7.26      3.00 o 
   5   6   6        0.13        3.68      3.44 o 
  -8   7   6       20.18       21.05      4.62 o 
  -7   7   6       35.13       34.48      4.63 o 
  -6   7   6       53.39       71.26      4.84 o 
  -5   7   6        0.91        2.99      2.99 o 
  -4   7   6       19.49       22.31      3.19 o 
  -3   7   6      134.46      141.27      5.55 o 
  -2   7   6        3.07        7.14      2.38 o 
  -1   7   6        1.18        0.46      1.89 o 
   0   7   6        0.01        1.41      1.50 o 
   1   7   6       70.42       53.41      4.37 o 
   2   7   6       47.79       41.98      3.95 o 
   3   7   6       48.50       48.43      4.47 o 
   4   7   6        0.34        3.19      3.45 o 
   5   7   6        1.38        0.00      3.80 o 
  -8   8   6       10.07       12.43      4.66 o 
  -7   8   6        0.02        1.05      3.91 o 
  -6   8   6       14.98       23.57      4.14 o 
  -5   8   6       13.64       11.99      3.31 o 
  -4   8   6        9.08        4.77      3.26 o 
  -3   8   6       38.08       37.68      3.70 o 
  -2   8   6        7.26        8.50      2.43 o 
  -1   8   6        0.52        1.20      2.40 o 
   0   8   6      334.85      338.72      6.67 o 
   1   8   6       64.71       75.15      5.11 o 
   2   8   6       39.42       35.61      4.17 o 
   3   8   6        0.75        2.21      3.18 o 
   4   8   6        3.60       10.75      3.35 o 
  -7   9   6       23.60       26.29      5.26 o 
  -6   9   6        2.70        2.36      3.93 o 
  -5   9   6        5.19        4.67      3.37 o 
  -4   9   6      111.08      111.06      5.87 o 
  -3   9   6        0.62        0.49      3.01 o 
  -2   9   6       91.32       87.74      5.43 o 
  -1   9   6       12.04       17.56      3.42 o 
   0   9   6       40.66       44.83      3.24 o 
   1   9   6       56.32       60.59      5.33 o 
   2   9   6        0.01        7.03      3.15 o 
   3   9   6        0.09        3.81      3.81 o 
  -7  10   6        0.00        2.63      4.47 o 
  -6  10   6        0.12        0.00      3.96 o 
  -5  10   6       15.34        8.64      3.67 o 
  -4  10   6        1.06        9.05      3.36 o 
  -3  10   6      145.46      153.29      7.13 o 
  -2  10   6       84.59       80.38      5.76 o 
  -1  10   6      136.59      127.50      6.89 o 
   0  10   6      148.14      168.15      5.37 o 
   1  10   6       18.10       17.47      4.79 o 
   2  10   6        0.59        4.01      3.55 o 
  -6  11   6        1.55        3.94      3.68 o 
  -5  11   6        7.38        6.03      3.93 o 
  -4  11   6       12.36        3.37      4.15 o 
  -3  11   6        8.31       14.59      3.59 o 
  -2  11   6       58.52       62.57      5.27 o 
  -1  11   6       11.48       23.86      3.93 o 
   0  11   6       14.92       16.55      3.71 o 
   1  11   6       18.03        8.16      4.19 o 
  -4  12   6       20.34       29.35      4.38 o 
  -3  12   6        0.08        1.77      3.56 o 
  -2  12   6        7.84        8.70      3.97 o 
  -1  12   6        1.46        4.36      3.39 o 
   0 -14   7        1.41        2.73      2.62 o 
   1 -14   7       11.29       19.91      4.51 o 
   2 -14   7        5.65        7.58      4.18 o 
   3 -14   7        2.18        3.83      4.08 o 
  -2 -13   7        3.97        1.76      4.04 o 
  -1 -13   7        0.36        3.21      3.75 o 
   0 -13   7        0.12        2.51      2.70 o 
   1 -13   7       10.53        7.76      4.29 o 
   2 -13   7        6.39        7.63      3.95 o 
   3 -13   7       23.23       19.55      4.38 o 
   4 -13   7        1.65        1.74      4.00 o 
   5 -13   7        6.91        2.41      3.85 o 
  -3 -12   7       39.59       23.73      4.75 o 
  -2 -12   7       21.50       21.22      4.13 o 
  -1 -12   7        4.40        6.44      3.76 o 
   0 -12   7       48.53       42.95      3.64 o 
   1 -12   7        3.86       10.13      3.20 o 
   2 -12   7        5.40        1.05      3.67 o 
   3 -12   7        2.81       10.52      2.82 o 
   4 -12   7        8.13       18.27      3.75 o 
   5 -12   7       17.76       15.77      3.88 o 
   6 -12   7        0.04        3.27      3.27 o 
  -4 -11   7        5.35        4.69      3.70 o 
  -3 -11   7        6.04        2.05      3.82 o 
  -2 -11   7        0.04        1.05      3.13 o 
  -1 -11   7        0.01        0.81      3.21 o 
   0 -11   7        0.52        1.92      2.25 o 
   1 -11   7       41.77       49.02      5.01 o 
   2 -11   7       39.07       32.59      3.88 o 
   3 -11   7        2.26        5.83      2.54 o 
   4 -11   7       15.20       18.64      3.73 o 
   5 -11   7       23.57       19.43      3.64 o 
   6 -11   7        6.94        6.13      3.77 o 
  -5 -10   7        2.78        7.54      3.65 o 
  -4 -10   7        5.32        4.28      3.77 o 
  -3 -10   7        6.84        2.57      3.60 o 
  -2 -10   7       80.97       78.50      5.21 o 
  -1 -10   7      141.66      137.76      6.36 o 
   0 -10   7       17.86       17.86      2.33 o 
   1 -10   7      422.60      451.79     10.09 o 
   2 -10   7       17.84       24.64      3.30 o 
   3 -10   7        0.60        1.50      2.50 o 
   4 -10   7        3.00        3.69      2.46 o 
   5 -10   7        9.37        7.51      3.40 o 
   6 -10   7       10.38        1.91      3.80 o 
   7 -10   7        1.49        3.69      3.69 o 
  -6  -9   7        2.29        0.47      3.82 o 
  -5  -9   7        2.24        2.24      2.98 o 
  -4  -9   7        0.36        3.05      3.05 o 
  -3  -9   7        0.68        2.57      3.09 o 
  -2  -9   7        0.38        0.51      2.84 o 
  -1  -9   7      106.47      107.00      5.22 o 
   0  -9   7        0.04        0.65      2.02 o 
   1  -9   7        0.27        2.54      2.78 o 
   2  -9   7       10.47        7.22      2.74 o 
   3  -9   7        1.71        2.94      2.21 o 
   4  -9   7        2.38        8.27      2.43 o 
   5  -9   7       26.68       21.30      3.87 o 
   6  -9   7        0.39        4.81      2.88 o 
   7  -9   7        4.82        3.78      4.02 o 
  -6  -8   7       11.06       14.26      3.45 o 
  -5  -8   7       12.41        9.34      3.78 o 
  -4  -8   7       28.42       21.17      3.83 o 
  -3  -8   7       22.52       20.72      3.32 o 
  -2  -8   7       33.79       30.72      3.84 o 
  -1  -8   7      186.69      192.41      6.40 o 
   0  -8   7      125.97      112.75      5.19 o 
   1  -8   7      478.05      465.36      8.92 o 
   2  -8   7      415.67      368.37      8.05 o 
   3  -8   7       15.06       13.77      2.66 o 
   4  -8   7       11.58        9.89      2.65 o 
   5  -8   7        4.60        8.49      2.90 o 
   6  -8   7       74.52       72.13      4.88 o 
   7  -8   7       10.80        8.76      3.41 o 
  -7  -7   7       13.69        8.71      4.11 o 
  -6  -7   7       21.52       16.30      4.01 o 
  -5  -7   7        5.89        4.84      3.57 o 
  -4  -7   7       16.75       23.71      3.82 o 
  -3  -7   7       13.17       22.59      3.05 o 
  -2  -7   7        8.88       12.61      2.77 o 
  -1  -7   7       18.08       23.34      2.51 o 
   0  -7   7        0.80        0.75      1.40 o 
   1  -7   7       44.36       57.73      3.40 o 
   2  -7   7      433.62      414.80      7.91 o 
   3  -7   7        0.28        0.96      1.92 o 
   4  -7   7        2.56        5.28      1.93 o 
   5  -7   7        6.65        3.66      2.92 o 
   6  -7   7       11.53        7.68      3.48 o 
   7  -7   7        0.60        1.00      3.50 o 
   8  -7   7        3.52        5.39      3.19 o 
  -7  -6   7        0.14        3.49      3.49 o 
  -6  -6   7        0.90        0.25      3.57 o 
  -5  -6   7       21.52       25.55      3.83 o 
  -4  -6   7       85.70       81.99      4.83 o 
  -3  -6   7      180.00      182.06      5.77 o 
  -2  -6   7        3.92        4.97      1.99 o 
  -1  -6   7       59.48       55.23      3.19 o 
   0  -6   7        3.31        0.97      1.27 o 
   1  -6   7      114.51      142.50      4.53 o 
   2  -6   7       48.72       46.53      2.83 o 
   3  -6   7        2.40        2.14      1.91 o 
   4  -6   7        7.87        4.00      1.11 o 
   5  -6   7        1.61        3.94      2.71 o 
   6  -6   7        7.42       10.55      3.26 o 
   7  -6   7       11.37       10.10      3.54 o 
   8  -6   7        0.01        3.46      3.20 o 
  -8  -5   7        3.43        6.86      3.43 o 
  -7  -5   7       18.49       21.65      4.07 o 
  -6  -5   7       43.61       37.32      4.38 o 
  -5  -5   7        3.47        1.53      2.81 o 
  -4  -5   7       61.77       52.44      3.78 o 
  -3  -5   7       37.64       28.77      2.72 o 
  -2  -5   7        0.05        1.46      1.70 o 
  -1  -5   7      233.44      263.99      5.53 o 
   0  -5   7      141.67      153.21      2.51 o 
   1  -5   7      127.31      122.75      3.29 o 
   2  -5   7       17.20       17.37      2.12 o 
   3  -5   7        5.89        4.27      1.91 o 
   4  -5   7       14.50       10.15      2.18 o 
   5  -5   7        4.04        8.65      2.71 o 
   6  -5   7       78.17       67.41      5.01 o 
   7  -5   7        2.38        3.99      3.24 o 
   8  -5   7        3.12        6.75      3.61 o 
  -8  -4   7        1.74        0.25      3.80 o 
  -7  -4   7        1.11        3.37      3.37 o 
  -6  -4   7        0.04        5.71      3.11 o 
  -5  -4   7       61.53       66.14      4.08 o 
  -4  -4   7       11.11       12.24      2.50 o 
  -3  -4   7       12.45       10.27      1.97 o 
  -2  -4   7      298.22      314.26      6.01 o 
  -1  -4   7      219.66      209.41      4.73 o 
   0  -4   7      247.46      211.85      3.23 o 
   1  -4   7     1098.40      946.98      9.36 o 
   2  -4   7        2.16        3.37      1.01 o 
   3  -4   7        5.50        4.75      1.91 o 
   4  -4   7        2.11        1.44      1.68 o 
   5  -4   7        1.07        0.94      2.68 o 
   6  -4   7       77.47       82.50      5.15 o 
   7  -4   7       10.75       17.70      3.88 o 
   8  -4   7        7.45       10.92      3.49 o 
  -8  -3   7       25.55       21.09      4.69 o 
  -7  -3   7       26.02       20.56      4.48 o 
  -6  -3   7       10.21        8.08      3.38 o 
  -5  -3   7       20.24       20.07      3.30 o 
  -4  -3   7      110.79      111.73      4.45 o 
  -3  -3   7       12.42       18.60      2.18 o 
  -2  -3   7      855.25      825.83      9.03 o 
  -1  -3   7       25.78       27.01      1.89 o 
   0  -3   7       55.21       53.90      1.65 o 
   1  -3   7       15.74       12.20      1.64 o 
   2  -3   7      175.53      205.01      4.94 o 
   3  -3   7      419.68      460.04      8.02 o 
   4  -3   7      188.13      236.56      6.18 o 
   5  -3   7       20.14        9.34      3.11 o 
   6  -3   7       10.34        5.52      3.36 o 
   7  -3   7       24.04       14.65      4.01 o 
   8  -3   7        2.35        0.22      3.17 o 
  -9  -2   7        1.72        2.07      3.61 o 
  -8  -2   7       12.36       12.53      4.53 o 
  -7  -2   7       34.52       36.74      4.26 o 
  -6  -2   7        6.13        6.50      2.86 o 
  -5  -2   7       18.43       13.84      3.01 o 
  -4  -2   7        0.75        0.48      1.96 o 
  -3  -2   7      217.98      191.29      4.78 o 
  -2  -2   7        2.78        1.42      1.42 o 
  -1  -2   7      710.24      772.42      7.99 o 
   0  -2   7       15.22       18.27      1.50 o 
   1  -2   7      195.63      230.42      3.99 o 
   2  -2   7       12.94       23.42      2.11 o 
   3  -2   7        1.21        3.51      1.88 o 
   4  -2   7      431.19      449.15      8.47 o 
   5  -2   7      631.68      603.77     10.91 o 
   6  -2   7      106.48       94.15      5.47 o 
   7  -2   7        5.57        5.63      3.52 o 
   8  -2   7        0.41        3.59      3.59 o 
  -9  -1   7        0.00        3.45      3.98 o 
  -8  -1   7        3.53        4.06      4.60 o 
  -7  -1   7        0.00        3.46      3.46 o 
  -6  -1   7        8.55       11.61      3.10 o 
  -5  -1   7       17.85       13.39      2.97 o 
  -4  -1   7      481.98      469.35      7.94 o 
  -3  -1   7      802.44      758.16      8.95 o 
  -2  -1   7      253.31      310.20      5.37 o 
  -1  -1   7       49.63       50.74      1.63 o 
   0  -1   7     1130.82     1185.34      6.83 o 
   1  -1   7      289.60      237.61      6.35 o 
   2  -1   7      224.16      268.64      4.45 o 
   3  -1   7      217.45      201.28      5.38 o 
   4  -1   7      258.72      214.48      7.09 o 
   5  -1   7        5.77        8.36      3.11 o 
   6  -1   7       13.80       14.14      4.07 o 
   7  -1   7       14.17       15.58      3.77 o 
  -9   0   7        0.00        0.82      4.04 o 
  -8   0   7       22.17       42.67      4.86 o 
  -7   0   7        0.75        1.31      3.15 o 
  -6   0   7       12.62        9.31      3.01 o 
  -5   0   7       64.92       61.72      3.62 o 
  -4   0   7      968.94     1126.24     11.43 o 
  -3   0   7       47.07       49.79      3.45 o 
  -2   0   7      884.84      980.32      8.93 o 
  -1   0   7       23.04       24.45      1.38 o 
   0   0   7     3067.88     2987.53     46.10 o 
   1   0   7       54.09       58.98      2.83 o 
   2   0   7      336.56      302.57      6.14 o 
   3   0   7       12.79       18.05      2.38 o 
   4   0   7      101.42      112.46      4.81 o 
   5   0   7       56.26       58.80      4.62 o 
   6   0   7       32.72       32.34      4.38 o 
   7   0   7        1.75        3.33      3.33 o 
  -9   1   7       11.37        4.51      4.25 o 
  -8   1   7      192.69      208.50      8.62 o 
  -7   1   7       77.42       84.11      5.53 o 
  -6   1   7       11.65       10.31      2.40 o 
  -5   1   7      269.84      276.95      6.45 o 
  -4   1   7      364.44      398.72      6.98 o 
  -3   1   7        4.05        3.36      1.56 o 
  -2   1   7        1.70        0.22      1.35 o 
  -1   1   7        8.69        5.11      1.05 o 
   0   1   7      122.43      137.89      2.66 o 
   1   1   7       59.56       66.80      3.09 o 
   2   1   7      287.41      284.00      5.98 o 
   3   1   7        0.06        1.45      2.18 o 
   4   1   7        0.04        1.97      2.45 o 
   5   1   7        3.94       10.86      3.46 o 
   6   1   7       13.10       14.24      3.44 o 
   7   1   7        9.29        7.61      3.34 o 
  -9   2   7        9.26       17.71      3.74 o 
  -8   2   7       11.92       11.70      4.39 o 
  -7   2   7        0.54        1.64      3.06 o 
  -6   2   7       19.44       15.06      2.96 o 
  -5   2   7      284.55      263.50      6.47 o 
  -4   2   7      377.83      330.23      6.42 o 
  -3   2   7      327.12      376.79      5.33 o 
  -2   2   7      198.18      205.84      4.49 o 
  -1   2   7        0.73        1.83      1.36 o 
   0   2   7       63.53       68.83      3.76 o 
   1   2   7      272.21      300.00      5.99 o 
   2   2   7      212.32      234.92      4.84 o 
   3   2   7      280.17      308.06      7.35 o 
   4   2   7        4.71        5.70      2.97 o 
   5   2   7       69.41       64.47      4.98 o 
   6   2   7       26.77       28.50      4.17 o 
   7   2   7        2.52        3.06      3.99 o 
  -9   3   7        1.52        0.00      3.44 o 
  -8   3   7       38.31       42.67      4.12 o 
  -7   3   7       32.91       33.28      3.87 o 
  -6   3   7        0.18        2.26      2.26 o 
  -5   3   7       22.05       26.29      2.91 o 
  -4   3   7       75.80       82.75      3.59 o 
  -3   3   7      106.63      113.99      3.82 o 
  -2   3   7       17.95       11.30      1.81 o 
  -1   3   7      547.07      524.23      7.51 o 
   0   3   7      605.16      570.75      7.61 o 
   1   3   7       34.94       27.15      2.64 o 
   2   3   7        0.08        0.48      1.46 o 
   3   3   7        6.50        4.94      2.72 o 
   4   3   7        3.73        1.00      2.99 o 
   5   3   7       30.27       37.83      4.48 o 
   6   3   7       11.47        6.56      4.13 o 
  -9   4   7       12.79        4.00      3.78 o 
  -8   4   7       15.83       15.17      3.45 o 
  -7   4   7       28.60       35.12      3.72 o 
  -6   4   7       74.07       72.80      4.43 o 
  -5   4   7       37.16       36.09      3.00 o 
  -4   4   7      112.94      126.69      4.60 o 
  -3   4   7      104.11      109.23      4.36 o 
  -2   4   7       68.52       73.63      3.43 o 
  -1   4   7       38.01       30.44      3.21 o 
   0   4   7      525.49      515.76      6.27 o 
   1   4   7      268.00      246.51      6.26 o 
   2   4   7        1.88        2.69      2.21 o 
   3   4   7        3.45        7.19      1.99 o 
   4   4   7       46.93       48.36      4.49 o 
   5   4   7       28.39       32.58      4.19 o 
   6   4   7       10.09       10.24      4.05 o 
  -9   5   7       18.03       18.87      4.38 o 
  -8   5   7        0.36        4.06      3.11 o 
  -7   5   7        0.00        3.40      3.40 o 
  -6   5   7        7.93        5.30      3.14 o 
  -5   5   7        8.12       11.22      2.62 o 
  -4   5   7      257.47      263.53      6.84 o 
  -3   5   7        0.17        0.94      1.88 o 
  -2   5   7      119.81      116.18      4.41 o 
  -1   5   7      487.54      469.87      8.10 o 
   0   5   7       63.03       59.89      2.47 o 
   1   5   7        2.21        0.48      2.18 o 
   2   5   7       28.34       39.79      3.44 o 
   3   5   7        8.41        9.67      2.72 o 
   4   5   7       13.84       14.36      3.47 o 
   5   5   7        1.90        1.95      3.40 o 
   6   5   7        3.40        6.23      3.47 o 
  -8   6   7        0.00        0.49      3.73 o 
  -7   6   7        9.29        1.01      3.76 o 
  -6   6   7       20.69       27.12      3.73 o 
  -5   6   7        0.17        0.24      2.45 o 
  -4   6   7       25.51       21.98      2.89 o 
  -3   6   7      159.97      163.67      5.48 o 
  -2   6   7        3.50        1.89      2.13 o 
  -1   6   7        0.00        2.11      2.11 o 
   0   6   7      141.22      128.42      3.65 o 
   1   6   7        7.53        7.75      2.90 o 
   2   6   7      127.40      145.95      6.39 o 
   3   6   7       24.16       14.07      3.46 o 
   4   6   7       14.21       20.98      3.66 o 
   5   6   7        7.14        4.01      3.78 o 
  -8   7   7        2.71        0.25      4.33 o 
  -7   7   7       22.15       27.94      4.36 o 
  -6   7   7       22.80       22.41      3.82 o 
  -5   7   7       10.04        6.52      2.76 o 
  -4   7   7        2.87        4.70      2.47 o 
  -3   7   7      183.86      182.59      6.32 o 
  -2   7   7        3.94        0.73      2.40 o 
  -1   7   7        4.44        1.66      2.62 o 
   0   7   7       98.33      101.17      3.61 o 
   1   7   7      413.79      456.45     10.20 o 
   2   7   7        7.16        5.88      3.18 o 
   3   7   7       52.86       49.51      4.64 o 
   4   7   7        3.54        2.86      3.58 o 
  -8   8   7        3.46       10.00      4.10 o 
  -7   8   7       37.36       45.18      5.19 o 
  -6   8   7        1.47        1.04      3.63 o 
  -5   8   7       11.89       18.14      3.32 o 
  -4   8   7       20.31        8.55      3.78 o 
  -3   8   7      108.06      108.58      5.46 o 
  -2   8   7        0.53        1.97      2.69 o 
  -1   8   7        1.59        4.11      2.90 o 
   0   8   7        3.96        1.49      4.08 o 
   1   8   7        3.62        6.31      3.15 o 
   2   8   7        0.19        1.21      3.40 o 
   3   8   7        4.72        4.55      3.82 o 
   4   8   7        8.67       14.28      4.14 o 
  -7   9   7        3.31        9.14      4.17 o 
  -6   9   7        4.47        4.17      3.92 o 
  -5   9   7      166.93      173.83      7.51 o 
  -4   9   7      137.19      138.31      6.64 o 
  -3   9   7       76.81       78.85      5.29 o 
  -2   9   7      121.01       98.33      5.96 o 
  -1   9   7        2.14        1.97      3.18 o 
   0   9   7        6.02        1.57      2.56 o 
   1   9   7       16.05        7.23      4.09 o 
   2   9   7       23.49       25.72      3.58 o 
   3   9   7        3.95        5.79      3.70 o 
  -6  10   7       12.41       20.41      4.45 o 
  -5  10   7       13.01        8.60      3.91 o 
  -4  10   7       13.09       15.74      3.61 o 
  -3  10   7        0.06        2.54      3.57 o 
  -2  10   7       81.69       68.36      5.76 o 
  -1  10   7        0.00        1.98      3.69 o 
   0  10   7       56.65       57.18      3.83 o 
   1  10   7        1.03        3.31      3.31 o 
   2  10   7       15.03       19.15      3.92 o 
  -5  11   7        5.12        5.19      3.89 o 
  -4  11   7        2.45        3.86      3.86 o 
  -3  11   7        3.94        9.41      3.56 o 
  -2  11   7       25.03       18.48      4.50 o 
  -1  11   7       51.68       52.31      5.13 o 
   0  11   7       31.83       23.49      3.25 o 
   0 -14   8        3.38        4.81      4.92 o 
   1 -14   8        1.65        7.67      3.71 o 
   2 -14   8        0.13        2.87      4.44 o 
   3 -14   8        7.93       11.52      4.86 o 
  -2 -13   8        1.14        5.54      3.78 o 
  -1 -13   8       12.01       13.60      4.27 o 
   0 -13   8        0.95        2.83      2.86 o 
   1 -13   8        0.03        0.81      3.75 o 
   2 -13   8       98.27      101.02      7.12 o 
   3 -13   8        0.00        3.88      3.36 o 
   4 -13   8        0.26        4.53      3.53 o 
  -3 -12   8        3.84        2.25      3.98 o 
  -2 -12   8       10.19       12.61      4.12 o 
  -1 -12   8       10.94        8.29      4.01 o 
   0 -12   8       12.21       17.97      2.96 o 
   1 -12   8        3.65        1.07      3.47 o 
   2 -12   8        4.20        3.42      3.69 o 
   3 -12   8       15.05        8.02      3.88 o 
   4 -12   8        1.59        6.33      3.04 o 
   5 -12   8       22.77       25.37      4.68 o 
  -4 -11   8       13.28        5.67      4.18 o 
  -3 -11   8       43.66       42.43      5.33 o 
  -2 -11   8        8.65        6.76      3.38 o 
  -1 -11   8       76.83       92.15      5.60 o 
   0 -11   8      146.35      140.82      6.97 o 
   1 -11   8       82.97       87.00      5.82 o 
   2 -11   8       41.67       43.25      4.16 o 
   3 -11   8        0.57        0.00      3.08 o 
   4 -11   8       12.89       19.95      4.04 o 
   5 -11   8        8.23        6.44      3.72 o 
   6 -11   8        0.33        2.89      3.14 o 
  -5 -10   8        0.00        1.96      2.92 o 
  -4 -10   8       64.46       60.88      5.28 o 
  -3 -10   8       93.36       63.32      5.38 o 
  -2 -10   8       24.70       21.81      4.15 o 
  -1 -10   8        7.27        9.23      3.42 o 
   0 -10   8      312.27      313.04      6.35 o 
   1 -10   8       88.96       79.87      5.20 o 
   2 -10   8        1.49        0.78      2.82 o 
   3 -10   8       62.48       67.99      4.56 o 
   4 -10   8       59.81       51.76      4.52 o 
   5 -10   8       48.15       42.51      4.73 o 
   6 -10   8        0.06        0.74      3.43 o 
  -6  -9   8        0.51        2.64      3.61 o 
  -5  -9   8        1.19        6.74      2.99 o 
  -4  -9   8       27.65       25.43      4.33 o 
  -3  -9   8      117.92      126.73      6.41 o 
  -2  -9   8      102.63       93.54      5.41 o 
  -1  -9   8      182.73      171.63      6.48 o 
   0  -9   8      367.61      401.51     17.21 o 
   1  -9   8      231.17      216.75      7.14 o 
   2  -9   8       43.66       39.83      3.53 o 
   3  -9   8        6.46        4.00      2.75 o 
   4  -9   8        0.01        3.24      2.50 o 
   5  -9   8       12.04        8.73      3.50 o 
   6  -9   8        0.11        0.49      3.48 o 
   7  -9   8        2.81        0.24      4.15 o 
  -6  -8   8        5.82        4.95      3.71 o 
  -5  -8   8        3.77        1.77      3.80 o 
  -4  -8   8       54.99       48.75      4.59 o 
  -3  -8   8       22.85       25.02      3.58 o 
  -2  -8   8        8.94        8.90      2.79 o 
  -1  -8   8       19.62       31.75      3.30 o 
   0  -8   8        1.72        0.55      1.69 o 
   1  -8   8      521.74      509.00      9.73 o 
   2  -8   8        4.16        2.72      2.47 o 
   3  -8   8       46.57       57.31      3.95 o 
   4  -8   8       10.30       10.92      2.97 o 
   5  -8   8        0.55        2.26      3.00 o 
   6  -8   8       22.99       19.40      4.28 o 
   7  -8   8        0.38        1.50      3.51 o 
  -7  -7   8        0.03        2.93      3.43 o 
  -6  -7   8        3.17        3.04      4.04 o 
  -5  -7   8        0.39        5.11      3.07 o 
  -4  -7   8        2.75        1.02      3.06 o 
  -3  -7   8      109.72       94.07      5.06 o 
  -2  -7   8       17.13       12.78      2.75 o 
  -1  -7   8        5.80        4.72      1.99 o 
   0  -7   8      107.91      100.56      3.06 o 
   1  -7   8        0.28        1.46      1.96 o 
   2  -7   8       12.48       15.33      2.43 o 
   3  -7   8       37.09       35.20      3.43 o 
   4  -7   8        0.15        1.73      2.23 o 
   5  -7   8       15.23       25.91      4.02 o 
   6  -7   8        0.03        5.10      2.80 o 
   7  -7   8        0.59        4.83      3.56 o 
  -7  -6   8        6.39        4.28      3.78 o 
  -6  -6   8        2.55        2.06      3.33 o 
  -5  -6   8       64.71       53.09      4.61 o 
  -4  -6   8       87.00       70.27      4.82 o 
  -3  -6   8        3.81        1.00      2.50 o 
  -2  -6   8       53.05       49.44      3.20 o 
  -1  -6   8        1.62        8.97      1.95 o 
   0  -6   8      311.24      332.88      9.64 o 
   1  -6   8       52.80       51.77      3.12 o 
   2  -6   8      223.70      246.15      6.24 o 
   3  -6   8        1.27        0.24      1.95 o 
   4  -6   8       37.42       34.34      3.46 o 
   5  -6   8       18.43       21.92      3.53 o 
   6  -6   8        0.30        2.80      3.07 o 
   7  -6   8        5.02       11.68      3.30 o 
  -8  -5   8        0.75        3.98      3.49 o 
  -7  -5   8        2.05        4.64      3.35 o 
  -6  -5   8        1.09        0.26      3.11 o 
  -5  -5   8       21.44       15.39      3.60 o 
  -4  -5   8       54.02       43.30      3.53 o 
  -3  -5   8       49.35       43.88      3.20 o 
  -2  -5   8       82.64       61.39      3.39 o 
  -1  -5   8       42.55       33.96      2.38 o 
   0  -5   8        1.92        1.49      1.07 o 
   1  -5   8        2.43        4.73      1.65 o 
   2  -5   8      545.63      478.33      8.10 o 
   3  -5   8       96.90       99.99      4.35 o 
   4  -5   8       24.36       29.76      3.69 o 
   5  -5   8        1.48        0.25      2.75 o 
   6  -5   8        0.09        2.77      2.77 o 
   7  -5   8        0.40        5.21      2.97 o 
  -8  -4   8        0.46        4.89      4.11 o 
  -7  -4   8       12.09        7.09      3.68 o 
  -6  -4   8       17.35       21.93      3.91 o 
  -5  -4   8       49.99       60.63      4.35 o 
  -4  -4   8        7.70        7.73      2.74 o 
  -3  -4   8       47.12       35.77      2.67 o 
  -2  -4   8      226.79      225.67      5.24 o 
  -1  -4   8       41.35       32.33      2.34 o 
   0  -4   8       86.19      109.79      3.85 o 
   1  -4   8       18.27       19.28      1.89 o 
   2  -4   8       38.49       18.24      3.56 o 
   3  -4   8      447.88      444.75      9.35 o 
   4  -4   8      264.93      272.34      7.29 o 
   5  -4   8        0.24        6.87      2.70 o 
   6  -4   8      148.29      161.46      7.11 o 
   7  -4   8        1.07        5.53      3.61 o 
  -8  -3   8        4.36        7.93      3.70 o 
  -7  -3   8        0.55        0.00      3.45 o 
  -6  -3   8       86.69       87.61      5.50 o 
  -5  -3   8      281.96      298.23      7.89 o 
  -4  -3   8       12.25       15.55      2.71 o 
  -3  -3   8      139.55      163.60      4.81 o 
  -2  -3   8      128.96      118.11      3.78 o 
  -1  -3   8        5.82        7.00      1.40 o 
   0  -3   8      430.48      379.76      4.94 o 
   1  -3   8       91.98      110.65      3.75 o 
   2  -3   8      160.20      148.83      4.48 o 
   3  -3   8      191.55      174.59      5.21 o 
   4  -3   8       63.68       58.96      4.30 o 
   5  -3   8      225.86      235.40      7.44 o 
   6  -3   8       35.15       42.06      4.30 o 
   7  -3   8       15.05       11.20      3.96 o 
  -9  -2   8       13.67       17.28      4.71 o 
  -8  -2   8       14.72       18.04      4.84 o 
  -7  -2   8       17.80       19.26      4.01 o 
  -6  -2   8       23.47       26.31      3.91 o 
  -5  -2   8      240.21      208.22      6.54 o 
  -4  -2   8      331.99      335.31      7.07 o 
  -3  -2   8       20.90       20.96      2.38 o 
  -2  -2   8       15.10       12.44      1.64 o 
  -1  -2   8      416.03      453.08      5.35 o 
   0  -2   8      177.68      153.94      2.80 o 
   1  -2   8      294.09      285.88      5.62 o 
   2  -2   8      123.65      138.59      4.20 o 
   3  -2   8      125.14      141.97      4.69 o 
   4  -2   8        0.26        2.36      2.82 o 
   5  -2   8        0.05        4.97      3.08 o 
   6  -2   8       67.06       63.84      4.95 o 
   7  -2   8        0.13        2.75      3.22 o 
  -9  -1   8       23.70       16.05      5.89 o 
  -8  -1   8       79.31       96.20      6.51 o 
  -7  -1   8        3.02        6.65      3.19 o 
  -6  -1   8       37.70       53.73      4.37 o 
  -5  -1   8       10.85       14.84      2.48 o 
  -4  -1   8       47.99       52.23      3.36 o 
  -3  -1   8      190.46      150.85      4.46 o 
  -2  -1   8      809.50      792.50      8.82 o 
  -1  -1   8      191.10      165.54      4.16 o 
   0  -1   8     2294.81     2453.57     38.84 o 
   1  -1   8      125.10      136.93      3.96 o 
   2  -1   8      132.18      112.00      4.89 o 
   3  -1   8        4.31        0.00      1.88 o 
   4  -1   8      606.05      574.42     10.12 o 
   5  -1   8       64.54       56.80      4.74 o 
   6  -1   8       57.19       53.86      4.94 o 
   7  -1   8        7.40        9.38      2.96 o 
  -9   0   8        5.42        0.26      4.56 o 
  -8   0   8       70.17       76.52      6.42 o 
  -7   0   8       32.07       35.37      4.16 o 
  -6   0   8        0.69        2.99      2.99 o 
  -5   0   8        6.42       11.05      2.40 o 
  -4   0   8      608.69      615.56      9.10 o 
  -3   0   8      196.23      208.00      5.05 o 
  -2   0   8       52.63       48.03      2.51 o 
  -1   0   8      108.45      100.80      3.90 o 
   0   0   8      144.70      134.88      2.80 o 
   1   0   8       47.57       46.03      3.28 o 
   2   0   8      135.32      120.74      4.21 o 
   3   0   8       47.28       63.67      3.54 o 
   4   0   8       97.59      121.00      5.47 o 
   5   0   8       36.25       42.25      4.05 o 
   6   0   8       44.70       50.81      4.73 o 
   7   0   8        5.40        4.10      3.65 o 
  -9   1   8        8.55        1.30      4.43 o 
  -8   1   8       17.66       19.78      4.62 o 
  -7   1   8        0.85        3.23      3.23 o 
  -6   1   8       21.47       19.38      3.36 o 
  -5   1   8      154.70      193.05      5.80 o 
  -4   1   8       61.01       71.93      2.94 o 
  -3   1   8      369.55      355.65      7.44 o 
  -2   1   8       10.37        4.98      1.36 o 
  -1   1   8      374.23      446.85      6.86 o 
   0   1   8        1.68        2.75      1.06 o 
   1   1   8      124.49      127.08      4.25 o 
   2   1   8      160.93      168.81      5.21 o 
   3   1   8       14.25       14.33      2.63 o 
   4   1   8       85.54       91.24      4.58 o 
   5   1   8        6.77        4.58      3.13 o 
   6   1   8        1.57        1.19      3.32 o 
   7   1   8        6.87        5.43      3.62 o 
  -9   2   8        1.35        4.15      4.15 o 
  -8   2   8        9.58        7.26      3.63 o 
  -7   2   8       11.77        9.93      3.07 o 
  -6   2   8       14.92        9.93      2.77 o 
  -5   2   8       10.36        9.54      2.27 o 
  -4   2   8       55.65       69.80      3.38 o 
  -3   2   8       29.44       32.43      2.70 o 
  -2   2   8        5.95        5.67      1.81 o 
  -1   2   8      155.10      159.20      4.35 o 
   0   2   8      880.96      776.69      8.80 o 
   1   2   8      110.72      100.58      4.04 o 
   2   2   8       73.60       69.06      3.60 o 
   3   2   8        5.54        0.73      2.42 o 
   4   2   8       13.97       15.80      2.91 o 
   5   2   8       24.41       21.77      3.87 o 
   6   2   8        0.08        3.54      3.54 o 
  -9   3   8       10.84       16.72      3.89 o 
  -8   3   8        0.30        6.25      3.00 o 
  -7   3   8       11.19        6.95      3.25 o 
  -6   3   8       22.76       24.38      2.98 o 
  -5   3   8       33.37       40.46      3.21 o 
  -4   3   8       22.62       25.51      2.73 o 
  -3   3   8       14.63        5.81      1.72 o 
  -2   3   8      105.58      113.84      3.88 o 
  -1   3   8       76.43       50.13      2.98 o 
   0   3   8       57.99       67.18      4.36 o 
   1   3   8       30.12       28.74      2.63 o 
   2   3   8       63.43       61.20      3.87 o 
   3   3   8        5.64        0.74      2.92 o 
   4   3   8        1.01        2.92      2.92 o 
   5   3   8        0.31        0.24      3.13 o 
   6   3   8        1.67        0.46      3.01 o 
  -9   4   8       16.89        5.38      3.81 o 
  -8   4   8        6.69        3.25      3.48 o 
  -7   4   8        4.36        1.89      3.06 o 
  -6   4   8        6.86       14.12      2.59 o 
  -5   4   8        0.02        2.57      2.57 o 
  -4   4   8       66.14       68.93      3.95 o 
  -3   4   8      129.43      163.50      5.10 o 
  -2   4   8       31.17       18.84      3.00 o 
  -1   4   8       53.51       41.98      3.25 o 
   0   4   8        1.75        4.16      1.41 o 
   1   4   8      108.44      119.85      4.82 o 
   2   4   8       29.82       37.21      3.41 o 
   3   4   8        0.15        3.67      2.45 o 
   4   4   8        3.16        6.09      2.91 o 
   5   4   8        1.86        3.34      3.34 o 
   6   4   8        0.15        1.36      3.40 o 
  -8   5   8        0.68        0.72      3.35 o 
  -7   5   8       17.83       15.77      3.64 o 
  -6   5   8        0.00        1.21      2.67 o 
  -5   5   8       24.59       26.00      3.38 o 
  -4   5   8        0.51        1.92      1.92 o 
  -3   5   8       17.46       13.24      2.60 o 
  -2   5   8      223.88      221.62      6.34 o 
  -1   5   8        2.01        0.23      2.35 o 
   0   5   8      260.03      257.59      4.84 o 
   1   5   8       20.50       15.71      2.89 o 
   2   5   8       20.28       22.18      3.42 o 
   3   5   8       22.76       28.06      3.90 o 
   4   5   8       14.21       20.49      3.62 o 
   5   5   8       15.17       15.16      3.96 o 
  -8   6   8        0.36        3.21      3.21 o 
  -7   6   8       15.85       23.50      3.50 o 
  -6   6   8        2.12        1.25      2.99 o 
  -5   6   8       14.30        9.38      2.96 o 
  -4   6   8      108.09      114.86      5.36 o 
  -3   6   8        0.62        2.41      2.17 o 
  -2   6   8        2.12        2.39      2.39 o 
  -1   6   8      185.40      170.66      6.18 o 
   0   6   8       44.93       38.88      3.57 o 
   1   6   8      465.24      427.75      9.94 o 
   2   6   8       28.69       31.66      3.65 o 
   3   6   8       48.76       49.14      4.60 o 
   4   6   8        0.84        1.65      3.55 o 
   5   6   8        6.16        4.74      3.61 o 
  -8   7   8       10.16       17.36      4.28 o 
  -7   7   8        0.06        2.30      3.58 o 
  -6   7   8        0.18        2.80      3.31 o 
  -5   7   8        0.16        0.50      3.28 o 
  -4   7   8        0.16        0.75      2.73 o 
  -3   7   8       65.06       57.21      4.42 o 
  -2   7   8        3.60        6.32      2.67 o 
  -1   7   8      284.11      287.37      7.96 o 
   0   7   8        5.43       10.70      2.12 o 
   1   7   8        3.19        6.79      2.90 o 
   2   7   8       22.19       21.78      4.60 o 
   3   7   8       17.91       19.54      3.81 o 
   4   7   8        1.13        0.70      3.45 o 
  -7   8   8       17.84        9.29      5.41 o 
  -6   8   8        2.14        0.51      3.62 o 
  -5   8   8       15.70       16.13      3.84 o 
  -4   8   8      187.78      168.19      7.08 o 
  -3   8   8       36.93       32.95      4.25 o 
  -2   8   8       20.93       25.90      3.94 o 
  -1   8   8      439.56      473.10     10.74 o 
   0   8   8      148.76      167.57      4.96 o 
   1   8   8        6.63        8.45      3.14 o 
   2   8   8        0.20        4.78      3.10 o 
   3   8   8        0.12        0.93      3.49 o 
  -7   9   8       13.33        4.64      5.16 o 
  -6   9   8       28.19       29.87      4.42 o 
  -5   9   8       10.65       11.89      3.88 o 
  -4   9   8        7.12       14.58      3.84 o 
  -3   9   8      108.56      115.46      6.32 o 
  -2   9   8       32.80       36.90      4.23 o 
  -1   9   8       74.51       66.65      5.16 o 
   0   9   8       75.50       64.16      3.65 o 
   1   9   8       16.07       23.33      4.04 o 
   2   9   8        2.41        8.61      3.72 o 
  -6  10   8        0.46        1.80      3.36 o 
  -5  10   8        5.07        3.63      4.14 o 
  -4  10   8        6.03        1.79      3.85 o 
  -3  10   8        0.87        5.08      3.56 o 
  -2  10   8        7.30        9.25      3.50 o 
  -1  10   8       19.38       14.49      4.17 o 
   0  10   8        0.66        1.75      2.99 o 
   1  10   8        0.31        0.00      3.48 o 
  -4  11   8        5.86        5.10      3.82 o 
  -3  11   8        1.80        5.79      3.78 o 
  -2  11   8        0.02        2.96      3.96 o 
  -1  11   8       11.91        7.99      3.87 o 
   0 -14   9        2.07        4.10      2.99 o 
   1 -14   9       10.69       16.68      4.23 o 
   2 -14   9       10.14        1.57      4.45 o 
  -2 -13   9        5.40        6.51      3.51 o 
  -1 -13   9       13.12       20.73      3.98 o 
   0 -13   9        0.05        2.95      2.95 o 
   1 -13   9       34.25       37.28      5.10 o 
   2 -13   9        0.02        0.52      3.44 o 
   3 -13   9       20.37       23.97      4.69 o 
   4 -13   9        4.41        2.79      3.82 o 
  -3 -12   9       39.67       36.23      4.96 o 
  -2 -12   9       55.61       43.81      5.64 o 
  -1 -12   9        0.03        0.81      3.75 o 
   0 -12   9      128.21      127.64      9.05 o 
   1 -12   9       16.88       34.62      4.02 o 
   2 -12   9        0.96        1.59      3.18 o 
   3 -12   9        0.00        4.70      3.66 o 
   4 -12   9       52.43       58.05      5.65 o 
   5 -12   9        3.50        6.02      3.76 o 
  -4 -11   9       23.73       35.45      4.43 o 
  -3 -11   9       13.02        9.88      4.31 o 
  -2 -11   9       21.88       17.34      4.40 o 
  -1 -11   9      111.28      118.09      6.37 o 
   0 -11   9        2.03        0.03      2.63 o 
   1 -11   9        1.58        0.00      3.46 o 
   2 -11   9        7.42        7.91      3.69 o 
   3 -11   9        5.21        4.17      2.86 o 
   4 -11   9       14.31       13.39      4.12 o 
   5 -11   9        0.33        3.04      3.55 o 
   6 -11   9        0.00        2.23      3.95 o 
  -5 -10   9        3.62       10.25      3.66 o 
  -4 -10   9       28.49       32.95      4.53 o 
  -3 -10   9       24.64       18.67      3.59 o 
  -2 -10   9       85.29       81.23      5.43 o 
  -1 -10   9       41.29       47.49      4.46 o 
   0 -10   9       22.22       23.68      2.71 o 
   1 -10   9        1.79        8.39      2.88 o 
   2 -10   9        1.00        8.07      2.86 o 
   3 -10   9        1.23        1.55      2.58 o 
   4 -10   9        4.99        6.94      3.34 o 
   5 -10   9        3.53        0.77      3.83 o 
   6 -10   9        6.81        8.05      3.52 o 
  -6  -9   9        0.39        0.48      3.39 o 
  -5  -9   9        0.99        3.75      3.75 o 
  -4  -9   9        6.76        8.14      3.31 o 
  -3  -9   9        5.82        6.15      3.33 o 
  -2  -9   9       18.10       19.00      3.33 o 
  -1  -9   9       22.34       15.22      3.35 o 
   0  -9   9        7.29        5.97      2.02 o 
   1  -9   9        0.02        0.51      2.83 o 
   2  -9   9       14.32        4.35      3.33 o 
   3  -9   9        0.53        2.81      3.07 o 
   4  -9   9        7.34        1.28      3.33 o 
   5  -9   9       32.39       31.04      4.61 o 
   6  -9   9        6.37        4.85      3.32 o 
  -6  -8   9        3.45        2.49      3.74 o 
  -5  -8   9        0.01        1.02      3.30 o 
  -4  -8   9        2.82        4.60      3.32 o 
  -3  -8   9        0.89        2.30      3.06 o 
  -2  -8   9       62.02       64.86      4.31 o 
  -1  -8   9      168.01      162.12      6.06 o 
   0  -8   9       49.77       41.96      2.51 o 
   1  -8   9      122.90      121.75      5.29 o 
   2  -8   9        0.95        2.52      2.52 o 
   3  -8   9       10.93        9.85      2.78 o 
   4  -8   9       18.64       16.57      3.31 o 
   5  -8   9      158.72      162.36      7.20 o 
   6  -8   9        0.15        3.10      3.35 o 
   7  -8   9        3.65        5.60      4.07 o 
  -7  -7   9        0.00        0.24      3.21 o 
  -6  -7   9        0.23        2.04      3.06 o 
  -5  -7   9       17.06       22.31      3.85 o 
  -4  -7   9       73.75       80.39      5.10 o 
  -3  -7   9      105.18       97.92      5.05 o 
  -2  -7   9        9.83       13.21      2.49 o 
  -1  -7   9       16.86       19.00      2.71 o 
   0  -7   9       17.62       16.74      1.74 o 
   1  -7   9        4.29        4.69      2.23 o 
   2  -7   9       64.09       59.18      3.71 o 
   3  -7   9       13.88       22.25      2.99 o 
   4  -7   9       22.86       21.81      3.56 o 
   5  -7   9        1.21        0.51      2.83 o 
   6  -7   9        1.33        2.34      3.11 o 
   7  -7   9        0.01        5.37      3.59 o 
  -7  -6   9        3.66        0.25      3.57 o 
  -6  -6   9        0.92        0.25      3.36 o 
  -5  -6   9        0.29        3.09      3.09 o 
  -4  -6   9       13.45       12.95      3.05 o 
  -3  -6   9        8.45        7.98      2.74 o 
  -2  -6   9       49.81       46.50      3.18 o 
  -1  -6   9        0.09        0.73      1.68 o 
   0  -6   9        1.12        0.12      2.77 o 
   1  -6   9      115.90      100.75      4.11 o 
   2  -6   9       11.52       11.96      2.44 o 
   3  -6   9        2.31        3.47      2.48 o 
   4  -6   9        0.04        0.25      2.77 o 
   5  -6   9       34.67       32.24      4.09 o 
   6  -6   9       29.01       27.26      3.86 o 
   7  -6   9        0.52        4.04      3.55 o 
  -8  -5   9       18.45       13.87      5.05 o 
  -7  -5   9        0.76        1.81      3.65 o 
  -6  -5   9        3.41        1.05      3.39 o 
  -5  -5   9      158.27      143.41      6.44 o 
  -4  -5   9       15.28       17.38      3.02 o 
  -3  -5   9       62.51       63.47      3.69 o 
  -2  -5   9       35.64       43.10      3.13 o 
  -1  -5   9      128.35      121.30      4.26 o 
   0  -5   9      437.43      424.42      5.19 o 
   1  -5   9       17.23       19.10      2.39 o 
   2  -5   9      236.56      235.57      6.04 o 
   3  -5   9       41.60       33.81      3.18 o 
   4  -5   9       33.29       35.35      4.23 o 
   5  -5   9       29.62       29.99      4.29 o 
   6  -5   9       13.81        5.54      3.53 o 
   7  -5   9        8.50        3.94      4.18 o 
  -8  -4   9        7.98        6.77      4.43 o 
  -7  -4   9        1.17        0.80      3.97 o 
  -6  -4   9        6.88        5.52      3.94 o 
  -5  -4   9      122.67      123.39      6.16 o 
  -4  -4   9       19.69       15.72      2.99 o 
  -3  -4   9       12.18       13.85      2.19 o 
  -2  -4   9       44.26       37.32      2.85 o 
  -1  -4   9      101.09      127.24      3.51 o 
   0  -4   9       62.34       66.82      1.65 o 
   1  -4   9       89.38       86.51      3.55 o 
   2  -4   9      496.09      474.10      8.36 o 
   3  -4   9      207.77      217.54      6.52 o 
   4  -4   9     1301.30     1406.31     16.39 o 
   5  -4   9        3.61        3.93      3.20 o 
   6  -4   9       49.13       55.28      4.65 o 
   7  -4   9        1.29        1.66      3.33 o 
  -8  -3   9        4.54        3.20      4.27 o 
  -7  -3   9        7.81        8.56      4.01 o 
  -6  -3   9      154.25      166.89      7.34 o 
  -5  -3   9       24.01       20.38      3.82 o 
  -4  -3   9      384.51      421.80      8.39 o 
  -3  -3   9       16.56        9.86      2.17 o 
  -2  -3   9       38.98       45.51      2.82 o 
  -1  -3   9        5.42       18.37      2.10 o 
   0  -3   9       24.34       32.06      1.87 o 
   1  -3   9      103.44      101.16      3.75 o 
   2  -3   9       14.06       13.23      2.36 o 
   3  -3   9      670.89      681.73     10.47 o 
   4  -3   9      129.01      150.24      5.99 o 
   5  -3   9       98.68      108.79      5.77 o 
   6  -3   9       15.31       16.41      3.57 o 
   7  -3   9        9.70        4.83      3.68 o 
  -8  -2   9        1.99        1.89      4.32 o 
  -7  -2   9       26.14       35.61      4.55 o 
  -6  -2   9       25.78       26.85      4.16 o 
  -5  -2   9      443.59      458.63      9.57 o 
  -4  -2   9      107.60      109.67      5.12 o 
  -3  -2   9      174.33      178.92      5.00 o 
  -2  -2   9       84.74       78.82      3.97 o 
  -1  -2   9       43.51       33.70      2.78 o 
   0  -2   9       58.92       43.94      2.44 o 
   1  -2   9       50.24       64.86      2.56 o 
   2  -2   9        2.93        4.68      1.63 o 
   3  -2   9      286.75      247.86      6.34 o 
   4  -2   9      249.40      234.39      7.09 o 
   5  -2   9      238.53      221.70      7.55 o 
   6  -2   9       54.88       63.18      4.44 o 
   7  -2   9        0.23        2.03      3.38 o 
  -9  -1   9        3.25        1.07      4.54 o 
  -8  -1   9       10.10       12.15      4.32 o 
  -7  -1   9        0.17        3.97      3.44 o 
  -6  -1   9       41.50       40.49      4.10 o 
  -5  -1   9        3.02        7.42      2.72 o 
  -4  -1   9        1.98        1.20      2.40 o 
  -3  -1   9       81.37       69.08      3.98 o 
  -2  -1   9      225.56      170.69      4.41 o 
  -1  -1   9      117.11       88.49      3.47 o 
   0  -1   9       15.53       16.90      1.39 o 
   1  -1   9      432.82      392.12      6.99 o 
   2  -1   9       37.62       37.06      2.79 o 
   3  -1   9        2.60        3.28      1.88 o 
   4  -1   9       90.82       76.10      4.70 o 
   5  -1   9       83.94       79.54      4.70 o 
   6  -1   9       46.26       50.12      4.62 o 
   7  -1   9       16.45       24.37      3.98 o 
  -9   0   9        0.02        0.80      4.76 o 
  -8   0   9       14.89       12.16      4.49 o 
  -7   0   9        5.31        4.90      3.35 o 
  -6   0   9       15.40        8.21      3.49 o 
  -5   0   9      102.95      107.76      4.81 o 
  -4   0   9       65.86       57.64      3.29 o 
  -3   0   9      205.37      173.32      4.85 o 
  -2   0   9       21.44       21.54      2.52 o 
  -1   0   9        5.78        7.59      1.61 o 
   0   0   9      109.34       95.78      3.50 o 
   1   0   9      116.02      118.55      4.19 o 
   2   0   9       24.13       23.57      3.04 o 
   3   0   9        0.26        1.89      1.89 o 
   4   0   9        1.20        5.67      2.59 o 
   5   0   9       33.45       40.64      4.22 o 
   6   0   9        9.81       11.96      3.68 o 
   7   0   9        3.06        3.07      3.50 o 
  -9   1   9        3.02        2.55      4.34 o 
  -8   1   9       22.41       14.95      4.82 o 
  -7   1   9        8.44       12.62      3.47 o 
  -6   1   9        0.09        5.04      2.40 o 
  -5   1   9       42.96       44.48      3.74 o 
  -4   1   9       50.17       45.33      2.98 o 
  -3   1   9      100.33       82.95      3.66 o 
  -2   1   9       47.06       45.04      3.43 o 
  -1   1   9        8.19        3.46      1.61 o 
   0   1   9       15.32       24.46      1.65 o 
   1   1   9       66.72       97.09      3.30 o 
   2   1   9        7.05        4.72      1.90 o 
   3   1   9       23.86       31.53      3.32 o 
   4   1   9       63.17       72.39      4.03 o 
   5   1   9        9.25       12.94      3.30 o 
   6   1   9        3.86        0.69      3.21 o 
  -9   2   9        5.56        4.09      4.34 o 
  -8   2   9        8.29        2.89      3.86 o 
  -7   2   9       36.28       41.70      4.29 o 
  -6   2   9        0.57        0.94      2.58 o 
  -5   2   9      141.26      138.49      5.56 o 
  -4   2   9        9.77       10.33      2.07 o 
  -3   2   9        0.53        0.69      1.60 o 
  -2   2   9        7.47       12.17      1.85 o 
  -1   2   9        0.41        1.39      1.61 o 
   0   2   9       57.84       46.49      2.17 o 
   1   2   9       31.88       46.02      3.08 o 
   2   2   9        1.62        0.23      1.92 o 
   3   2   9        0.32        2.39      2.39 o 
   4   2   9        2.73        9.06      3.10 o 
   5   2   9       16.00       12.22      3.53 o 
   6   2   9        0.24        0.69      3.17 o 
  -9   3   9        1.92        0.92      3.89 o 
  -8   3   9        0.49        4.45      3.04 o 
  -7   3   9        0.47        2.81      2.81 o 
  -6   3   9        0.32        3.75      2.57 o 
  -5   3   9       23.51       23.52      3.02 o 
  -4   3   9        6.97        4.41      2.32 o 
  -3   3   9      119.15      139.00      4.86 o 
  -2   3   9       43.39       47.48      2.55 o 
  -1   3   9      318.49      286.35      6.52 o 
   0   3   9        5.72        4.51      1.25 o 
   1   3   9       61.22       65.97      4.06 o 
   2   3   9        3.64        4.08      2.40 o 
   3   3   9        7.69       15.15      3.13 o 
   4   3   9        0.33        5.73      2.62 o 
   5   3   9        3.44        2.10      3.50 o 
   6   3   9        0.00        3.76      3.76 o 
  -8   4   9        1.12        0.23      3.05 o 
  -7   4   9        0.42        1.42      3.09 o 
  -6   4   9        4.66        3.10      2.86 o 
  -5   4   9       12.94       11.89      2.85 o 
  -4   4   9       74.04       79.96      4.26 o 
  -3   4   9        0.78        0.23      2.13 o 
  -2   4   9        0.52        1.41      2.12 o 
  -1   4   9      302.10      276.51      7.77 o 
   0   4   9        3.66        4.41      1.78 o 
   1   4   9        0.19        0.73      2.41 o 
   2   4   9       14.28       14.72      3.14 o 
   3   4   9        5.42        8.66      2.88 o 
   4   4   9        5.05        9.00      3.33 o 
   5   4   9        1.57        2.74      3.67 o 
  -8   5   9        6.46        6.70      3.59 o 
  -7   5   9        1.12        5.61      2.92 o 
  -6   5   9        2.20        2.69      2.69 o 
  -5   5   9        1.56        4.63      2.68 o 
  -4   5   9       32.94       26.35      3.14 o 
  -3   5   9       34.42       24.47      2.87 o 
  -2   5   9       52.83       66.37      4.05 o 
  -1   5   9      911.25      906.39     12.39 o 
   0   5   9     1198.98     1312.91     11.84 o 
   1   5   9       30.65       34.77      3.86 o 
   2   5   9        5.81        2.65      3.14 o 
   3   5   9        0.39        1.67      3.11 o 
   4   5   9       13.48       13.56      3.74 o 
   5   5   9        5.03        4.68      3.35 o 
  -8   6   9       17.05       29.91      4.41 o 
  -7   6   9        2.43        1.00      3.25 o 
  -6   6   9        8.49        8.26      3.51 o 
  -5   6   9        0.79        1.73      2.49 o 
  -4   6   9        0.85        0.75      2.71 o 
  -3   6   9        0.37        0.74      2.44 o 
  -2   6   9       65.26       73.44      4.61 o 
  -1   6   9      526.52      553.56     10.61 o 
   0   6   9        1.37        1.68      2.04 o 
   1   6   9      211.94      201.39      7.26 o 
   2   6   9        0.32        1.68      3.13 o 
   3   6   9        3.55        9.23      4.02 o 
   4   6   9       35.72       45.67      4.80 o 
  -8   7   9        0.00        1.00      4.48 o 
  -7   7   9        4.37        8.13      3.81 o 
  -6   7   9      120.44      116.67      6.37 o 
  -5   7   9      128.58      111.69      6.33 o 
  -4   7   9        9.21        9.03      3.52 o 
  -3   7   9       64.61       67.25      4.47 o 
  -2   7   9       41.88       38.60      4.17 o 
  -1   7   9       47.57       52.21      4.39 o 
   0   7   9        9.88        7.72      2.30 o 
   1   7   9       22.17       17.11      3.85 o 
   2   7   9        0.75        2.15      3.09 o 
   3   7   9       34.57       33.57      4.63 o 
  -7   8   9        4.07        5.11      3.58 o 
  -6   8   9        5.61        4.11      4.11 o 
  -5   8   9        0.66        3.59      3.59 o 
  -4   8   9        0.42        4.83      2.79 o 
  -3   8   9        0.10        1.01      3.01 o 
  -2   8   9       10.04        7.46      3.48 o 
  -1   8   9        3.20        1.47      3.69 o 
   0   8   9        1.24        2.31      2.31 o 
   1   8   9       14.85       16.47      3.10 o 
   2   8   9        3.34        2.56      3.50 o 
  -6   9   9       17.65       14.93      4.38 o 
  -5   9   9        0.97        3.61      3.61 o 
  -4   9   9       13.92       12.52      3.83 o 
  -3   9   9        0.63        4.30      3.04 o 
  -2   9   9       48.67       42.24      4.75 o 
  -1   9   9        8.86        7.14      3.94 o 
   0   9   9       28.77       25.35      2.98 o 
   1   9   9        7.66        4.20      3.28 o 
  -5  10   9        0.96        2.81      3.84 o 
  -4  10   9        5.34        4.85      3.83 o 
  -3  10   9        0.66        2.53      3.28 o 
  -2  10   9        0.01        2.98      3.73 o 
  -1  10   9        2.99        0.74      3.66 o 
   0  10   9       35.66       39.55      3.36 o 
  -2 -13  10       36.33       46.50      5.22 o 
  -1 -13  10        9.64       14.82      4.50 o 
   0 -13  10        9.19        9.73      6.19 o 
   1 -13  10       14.56        8.61      3.77 o 
   2 -13  10        3.17        1.33      3.74 o 
   3 -13  10       10.77       21.30      4.47 o 
  -3 -12  10        3.31        2.23      4.45 o 
  -2 -12  10        9.54        8.41      4.07 o 
  -1 -12  10       71.09       51.83      5.88 o 
   0 -12  10       32.40       27.88      3.35 o 
   1 -12  10        7.40        8.11      3.78 o 
   2 -12  10        3.57        4.29      3.75 o 
   3 -12  10        1.23        5.57      3.44 o 
   4 -12  10        1.88        6.26      4.17 o 
  -4 -11  10        6.08       14.01      3.45 o 
  -3 -11  10        5.87        7.83      3.54 o 
  -2 -11  10        0.39        4.12      3.09 o 
  -1 -11  10       22.21       20.92      4.23 o 
   0 -11  10        4.41        6.60      2.48 o 
   1 -11  10        0.09        0.26      2.95 o 
   2 -11  10       25.58       35.75      4.27 o 
   3 -11  10        0.31        0.52      3.44 o 
   4 -11  10        0.01        3.15      3.41 o 
   5 -11  10       13.28        5.69      4.13 o 
  -5 -10  10        4.83        5.37      3.43 o 
  -4 -10  10       11.30        0.25      4.02 o 
  -3 -10  10        1.02        1.53      3.58 o 
  -2 -10  10        0.01        2.07      3.10 o 
  -1 -10  10       20.43       27.74      3.92 o 
   0 -10  10       39.11       44.71      3.73 o 
   1 -10  10        8.32        9.28      3.18 o 
   2 -10  10       11.47       14.52      3.43 o 
   3 -10  10        5.08       12.91      3.69 o 
   4 -10  10        6.44        3.94      3.41 o 
   5 -10  10       28.10       24.53      4.44 o 
   6 -10  10        4.86       11.03      4.10 o 
  -6  -9  10        5.69        2.43      4.12 o 
  -5  -9  10        2.55        7.02      3.76 o 
  -4  -9  10        4.01        9.67      3.06 o 
  -3  -9  10        8.60       11.00      3.32 o 
  -2  -9  10       94.19       82.94      5.12 o 
  -1  -9  10       14.98       14.41      3.09 o 
   0  -9  10       10.32        8.58      2.11 o 
   1  -9  10      134.40      135.12      5.99 o 
   2  -9  10        1.50        5.73      2.60 o 
   3  -9  10       69.42       59.00      4.96 o 
   4  -9  10        0.43        3.40      3.40 o 
   5  -9  10        0.85        3.68      3.68 o 
   6  -9  10        0.61        0.51      3.64 o 
  -6  -8  10        0.72        1.25      3.51 o 
  -5  -8  10        0.13        1.28      3.06 o 
  -4  -8  10        0.06        1.78      3.32 o 
  -3  -8  10        2.61        5.60      3.06 o 
  -2  -8  10        9.70        8.59      2.78 o 
  -1  -8  10        5.44        1.75      2.52 o 
   0  -8  10       23.20       20.62      2.16 o 
   1  -8  10        0.39        2.80      2.80 o 
   2  -8  10       29.36       29.45      3.33 o 
   3  -8  10       19.13       25.04      3.35 o 
   4  -8  10       73.15       69.86      5.21 o 
   5  -8  10        0.52        1.31      3.41 o 
   6  -8  10        0.08        3.40      3.40 o 
  -7  -7  10        0.66        2.98      3.49 o 
  -6  -7  10        8.47        9.97      4.09 o 
  -5  -7  10        0.21        1.79      3.35 o 
  -4  -7  10       19.74       23.52      3.84 o 
  -3  -7  10       56.17       39.10      4.03 o 
  -2  -7  10       83.42       94.50      4.73 o 
  -1  -7  10        0.68        0.75      2.46 o 
   0  -7  10        0.02        0.05      1.49 o 
   1  -7  10      123.05      115.67      5.24 o 
   2  -7  10       47.27       35.51      3.27 o 
   3  -7  10       29.26       32.63      3.82 o 
   4  -7  10       52.98       53.26      4.65 o 
   5  -7  10       54.85       64.79      4.97 o 
   6  -7  10        3.24        0.00      3.66 o 
   7  -7  10       16.50       16.84      4.59 o 
  -7  -6  10        0.11        3.84      3.84 o 
  -6  -6  10       14.31       13.77      3.64 o 
  -5  -6  10        0.11        3.10      3.10 o 
  -4  -6  10        1.14        1.52      3.31 o 
  -3  -6  10      114.62      101.26      4.99 o 
  -2  -6  10       41.44       30.07      2.69 o 
  -1  -6  10        5.83        7.95      1.93 o 
   0  -6  10       84.79       91.66      2.92 o 
   1  -6  10        0.19        2.69      1.71 o 
   2  -6  10      116.68      146.23      5.46 o 
   3  -6  10        9.56       12.57      3.01 o 
   4  -6  10       12.67       10.22      3.32 o 
   5  -6  10        5.74        4.91      3.10 o 
   6  -6  10        3.75        3.60      3.09 o 
   7  -6  10        3.33        0.49      4.00 o 
  -8  -5  10        7.65        3.57      4.84 o 
  -7  -5  10        5.77        2.36      4.19 o 
  -6  -5  10       31.43       22.83      4.72 o 
  -5  -5  10       76.77       75.99      4.91 o 
  -4  -5  10       68.18       73.48      4.80 o 
  -3  -5  10       16.71       13.30      2.46 o 
  -2  -5  10        3.99        0.97      1.94 o 
  -1  -5  10       84.17       84.24      3.78 o 
   0  -5  10      213.66      200.65      3.96 o 
   1  -5  10        2.41        0.24      1.94 o 
   2  -5  10       27.51       33.20      3.17 o 
   3  -5  10        2.24        3.47      2.97 o 
   4  -5  10      799.38      786.42     13.06 o 
   5  -5  10      116.66      112.48      6.07 o 
   6  -5  10        0.13        3.51      3.51 o 
   7  -5  10        1.92        0.48      3.88 o 
  -8  -4  10        8.92        5.51      4.72 o 
  -7  -4  10        2.98        1.07      3.73 o 
  -6  -4  10       27.09       25.29      4.48 o 
  -5  -4  10       49.55       37.58      4.63 o 
  -4  -4  10       59.61       61.04      4.00 o 
  -3  -4  10        4.20        1.22      1.96 o 
  -2  -4  10       67.55       65.00      3.57 o 
  -1  -4  10      390.38      349.01      6.79 o 
   0  -4  10       35.08       42.23      2.93 o 
   1  -4  10       74.38       67.82      3.34 o 
   2  -4  10        3.34        1.44      2.41 o 
   3  -4  10      869.78      865.48     12.42 o 
   4  -4  10       30.49       23.10      3.69 o 
   5  -4  10      115.59      143.55      6.40 o 
   6  -4  10       16.98       15.31      3.65 o 
   7  -4  10        0.02        1.17      3.74 o 
  -8  -3  10        5.98        4.54      4.54 o 
  -7  -3  10       61.09       64.31      5.36 o 
  -6  -3  10        3.60        1.84      3.68 o 
  -5  -3  10      506.90      510.90     10.47 o 
  -4  -3  10       50.40       47.78      3.96 o 
  -3  -3  10       65.72       72.31      3.62 o 
  -2  -3  10        1.76        1.36      1.90 o 
  -1  -3  10      841.50      926.38     10.49 o 
   0  -3  10      109.72      124.71      2.96 o 
   1  -3  10       26.03       26.85      2.59 o 
   2  -3  10      272.75      259.94      6.41 o 
   3  -3  10      116.62      104.28      5.02 o 
   4  -3  10      201.10      183.45      6.49 o 
   5  -3  10        3.65        1.44      3.60 o 
   6  -3  10        9.73        4.72      3.77 o 
   7  -3  10       29.03       34.76      4.30 o 
  -8  -2  10       11.43       12.93      4.31 o 
  -7  -2  10        0.00        3.74      3.74 o 
  -6  -2  10       63.25       78.65      5.21 o 
  -5  -2  10       91.92      109.66      5.29 o 
  -4  -2  10      205.79      190.15      5.87 o 
  -3  -2  10       14.17       20.27      2.39 o 
  -2  -2  10        4.38        7.04      1.89 o 
  -1  -2  10        3.07        0.93      1.62 o 
   0  -2  10        3.44        9.34      2.10 o 
   1  -2  10       80.45       69.44      3.51 o 
   2  -2  10        0.68        0.71      1.89 o 
   3  -2  10        7.03        7.08      2.59 o 
   4  -2  10        1.96        0.23      2.60 o 
   5  -2  10       26.14       22.82      3.53 o 
   6  -2  10        1.63        4.61      3.23 o 
   7  -2  10        1.70        4.82      3.73 o 
  -8  -1  10        0.05        1.60      4.01 o 
  -7  -1  10       29.92       31.86      4.48 o 
  -6  -1  10        2.19        6.14      2.81 o 
  -5  -1  10       45.22       35.88      3.47 o 
  -4  -1  10       56.00       48.33      3.61 o 
  -3  -1  10        1.18        2.59      2.13 o 
  -2  -1  10      142.28      102.96      3.96 o 
  -1  -1  10        1.44        2.09      1.62 o 
   0  -1  10       27.89       18.51      1.89 o 
   1  -1  10      173.81      186.30      5.13 o 
   2  -1  10       50.59       31.55      2.80 o 
   3  -1  10       24.57       21.56      2.58 o 
   4  -1  10      101.71       98.00      4.92 o 
   5  -1  10        0.84        4.65      3.26 o 
   6  -1  10       11.18       14.05      3.62 o 
  -8   0  10        1.73        0.00      4.17 o 
  -7   0  10        4.10        5.64      3.33 o 
  -6   0  10        0.05        2.49      2.73 o 
  -5   0  10       11.62       15.48      2.89 o 
  -4   0  10       69.26       71.54      4.26 o 
  -3   0  10      170.26      179.48      5.12 o 
  -2   0  10      159.21      154.40      4.87 o 
  -1   0  10      111.05      116.98      3.94 o 
   0   0  10      126.93      106.20      2.88 o 
   1   0  10        0.87        0.94      1.88 o 
   2   0  10       11.30       11.00      2.34 o 
   3   0  10       31.13       32.37      3.29 o 
   4   0  10      130.10      139.97      6.09 o 
   5   0  10       22.07       20.35      3.93 o 
   6   0  10        0.88        4.70      3.36 o 
  -8   1  10       17.42       21.83      4.52 o 
  -7   1  10       12.16       13.85      3.22 o 
  -6   1  10       35.86       30.74      3.63 o 
  -5   1  10       91.49      110.76      4.75 o 
  -4   1  10      136.30      145.39      5.14 o 
  -3   1  10       39.04       26.46      2.32 o 
  -2   1  10        6.54        9.04      1.86 o 
  -1   1  10       90.63       82.99      4.89 o 
   0   1  10        9.03       14.45      1.33 o 
   1   1  10        1.59        1.41      1.89 o 
   2   1  10       17.96       14.38      2.59 o 
   3   1  10        5.97        0.95      2.82 o 
   4   1  10        7.19        9.38      3.29 o 
   5   1  10        8.00        4.38      2.98 o 
   6   1  10        9.50       13.46      3.31 o 
  -8   2  10        0.74        0.24      3.38 o 
  -7   2  10        2.35        3.61      3.13 o 
  -6   2  10       18.30       11.19      3.34 o 
  -5   2  10        1.29        1.18      2.36 o 
  -4   2  10      175.51      171.20      5.62 o 
  -3   2  10        8.24       13.99      2.33 o 
  -2   2  10       90.63       90.40      3.97 o 
  -1   2  10       53.37       56.36      3.29 o 
   0   2  10        1.71        1.65      1.90 o 
   1   2  10        0.15        0.95      2.14 o 
   2   2  10        0.48        1.19      2.14 o 
   3   2  10        1.20        6.86      2.14 o 
   4   2  10       51.04       43.10      4.21 o 
   5   2  10        0.35        2.96      3.20 o 
   6   2  10        1.05        1.51      3.46 o 
  -8   3  10        6.11        8.50      3.54 o 
  -7   3  10        0.07        3.81      2.86 o 
  -6   3  10       40.48       44.84      4.05 o 
  -5   3  10       11.90        9.02      3.09 o 
  -4   3  10       16.70       14.19      2.60 o 
  -3   3  10      190.08      166.80      6.60 o 
  -2   3  10      173.81      182.63      5.91 o 
  -1   3  10       42.79       40.81      3.79 o 
   0   3  10      236.06      244.80      4.64 o 
   1   3  10      125.34      122.39      5.02 o 
   2   3  10       66.98       77.78      3.82 o 
   3   3  10        4.46        6.40      2.84 o 
   4   3  10        7.89       14.91      2.56 o 
   5   3  10        0.00        2.03      3.37 o 
  -8   4  10       15.76       18.66      3.78 o 
  -7   4  10       15.93       14.69      3.61 o 
  -6   4  10        6.30        4.61      2.90 o 
  -5   4  10       11.06       10.64      2.89 o 
  -4   4  10       24.48       22.14      3.13 o 
  -3   4  10        1.10        6.00      2.64 o 
  -2   4  10      226.94      223.16      6.71 o 
  -1   4  10       28.54       35.22      3.83 o 
   0   4  10      218.91      263.92      5.35 o 
   1   4  10        2.99        3.12      2.64 o 
   2   4  10       95.58       73.93      4.55 o 
   3   4  10       60.72       53.66      4.50 o 
   4   4  10        5.82        8.75      3.46 o 
   5   4  10       10.94       12.51      3.73 o 
  -8   5  10        0.38        0.47      3.36 o 
  -7   5  10        1.05        0.99      3.19 o 
  -6   5  10       50.99       36.32      4.19 o 
  -5   5  10        8.99        7.90      2.95 o 
  -4   5  10        5.00        6.13      2.45 o 
  -3   5  10       13.41        7.32      2.92 o 
  -2   5  10       63.41       67.50      4.62 o 
  -1   5  10       63.52       56.18      4.85 o 
   0   5  10      123.02      118.34      4.60 o 
   1   5  10       59.57       58.77      4.58 o 
   2   5  10       57.83       64.21      4.30 o 
   3   5  10        6.92        4.92      3.28 o 
   4   5  10        4.86        8.80      3.17 o 
  -8   6  10        5.31        0.00      4.14 o 
  -7   6  10        0.22        2.99      3.75 o 
  -6   6  10       18.72       19.38      4.02 o 
  -5   6  10       60.62       51.47      4.27 o 
  -4   6  10       18.51       17.71      2.99 o 
  -3   6  10       35.75       41.35      4.20 o 
  -2   6  10      134.72      163.55      6.63 o 
  -1   6  10       84.01       94.42      5.38 o 
   0   6  10       76.39       84.28      5.22 o 
   1   6  10        0.39        0.24      2.88 o 
   2   6  10        0.91        1.90      3.32 o 
   3   6  10        2.81        0.70      3.45 o 
   4   6  10        0.20        0.22      3.72 o 
  -7   7  10        0.99        4.80      3.54 o 
  -6   7  10        9.48        1.02      3.57 o 
  -5   7  10        3.63        6.11      3.57 o 
  -4   7  10       26.29       25.77      4.04 o 
  -3   7  10       50.27       43.37      4.26 o 
  -2   7  10       94.32       96.19      5.47 o 
  -1   7  10       81.90       79.86      5.42 o 
   0   7  10        8.81        8.28      2.24 o 
   1   7  10        0.03        0.96      3.10 o 
   2   7  10        2.41        0.23      3.27 o 
   3   7  10        2.53        2.90      3.80 o 
  -6   8  10        9.97       14.07      4.09 o 
  -5   8  10        0.10        1.03      3.59 o 
  -4   8  10        0.37        1.27      3.31 o 
  -3   8  10       11.68       11.11      4.30 o 
  -2   8  10        8.68        8.01      3.51 o 
  -1   8  10        6.60        4.45      3.46 o 
   0   8  10        0.03        1.50      2.38 o 
   1   8  10        1.04        3.75      3.29 o 
   2   8  10        0.23        7.03      3.40 o 
  -6   9  10       11.73        4.33      4.58 o 
  -5   9  10       27.32       17.91      4.60 o 
  -4   9  10        0.01        0.25      3.06 o 
  -3   9  10        9.61        7.08      3.54 o 
  -2   9  10       10.83       12.48      3.50 o 
  -1   9  10        0.39        3.45      3.45 o 
   0   9  10        5.89        7.25      2.63 o 
   1   9  10        0.85        3.20      3.65 o 
  -4  10  10        3.29        0.50      4.04 o 
  -3  10  10        1.06        5.25      3.76 o 
  -2  10  10        2.16        4.94      3.70 o 
  -1  10  10        0.57        3.86      3.86 o 
  -1 -13  11        3.70        4.74      3.95 o 
   0 -13  11       24.47       26.84      3.33 o 
   1 -13  11        0.34        0.27      3.78 o 
   2 -13  11        0.81        0.26      3.76 o 
   3 -13  11        0.97        6.10      3.72 o 
  -3 -12  11        0.06        3.69      3.69 o 
  -2 -12  11        0.67        3.80      3.80 o 
  -1 -12  11        2.25        4.79      3.73 o 
   0 -12  11       15.54       15.90      2.88 o 
   1 -12  11        0.34        3.81      3.81 o 
   2 -12  11        0.35        3.51      3.51 o 
   3 -12  11        0.27        0.81      3.76 o 
   4 -12  11        0.07        1.32      3.71 o 
  -4 -11  11        0.17        2.93      3.68 o 
  -3 -11  11        2.40        2.52      3.53 o 
  -2 -11  11       25.57       21.05      4.10 o 
  -1 -11  11        0.15        1.33      3.45 o 
   0 -11  11       17.58       28.36      4.19 o 
   1 -11  11        8.29       14.88      3.52 o 
   2 -11  11        0.73        2.70      3.24 o 
   3 -11  11        0.74        2.95      3.23 o 
   4 -11  11       15.44       18.95      4.00 o 
   5 -11  11        1.48        1.31      3.94 o 
  -5 -10  11       11.35       17.84      3.91 o 
  -4 -10  11        1.71        1.26      3.52 o 
  -3 -10  11        0.71        0.25      3.31 o 
  -2 -10  11        1.16        1.54      3.34 o 
  -1 -10  11        0.47        1.31      2.61 o 
   0 -10  11        0.17        2.54      2.09 o 
   1 -10  11       15.55       12.86      3.48 o 
   2 -10  11       60.62       69.39      5.36 o 
   3 -10  11        4.97        3.75      3.22 o 
   4 -10  11        1.04        2.67      3.21 o 
   5 -10  11        1.28        0.26      3.72 o 
  -5  -9  11        8.80        9.54      4.01 o 
  -4  -9  11        0.02        1.52      3.31 o 
  -3  -9  11       70.41       57.01      4.86 o 
  -2  -9  11        5.46        5.36      3.32 o 
  -1  -9  11       30.05       31.59      3.85 o 
   0  -9  11       32.90       36.93      3.28 o 
   1  -9  11        0.54        1.06      3.16 o 
   2  -9  11        0.37        0.52      3.17 o 
   3  -9  11       15.17       16.21      3.72 o 
   4  -9  11       12.87       17.62      3.74 o 
   5  -9  11        0.00        2.92      3.46 o 
   6  -9  11       48.88       61.94      5.77 o 
  -6  -8  11        6.03        3.77      3.77 o 
  -5  -8  11       14.02       11.51      3.83 o 
  -4  -8  11       31.56       30.50      4.10 o 
  -3  -8  11        0.11        1.52      3.06 o 
  -2  -8  11        6.43        6.07      2.53 o 
  -1  -8  11       67.74       70.21      4.28 o 
   0  -8  11       11.09       11.32      2.69 o 
   1  -8  11        0.07        1.55      2.84 o 
   2  -8  11        0.50        1.81      3.12 o 
   3  -8  11        4.21        5.52      3.94 o 
   4  -8  11        0.76        0.52      3.44 o 
   5  -8  11       24.58       21.79      4.25 o 
   6  -8  11       38.73       52.84      5.26 o 
  -7  -7  11        5.66        8.50      3.50 o 
  -6  -7  11        7.47       10.28      3.85 o 
  -5  -7  11        6.72        8.52      3.36 o 
  -4  -7  11       22.49       25.12      3.84 o 
  -3  -7  11        0.06        1.01      2.78 o 
  -2  -7  11      120.86      115.22      5.48 o 
  -1  -7  11       83.43       90.37      4.68 o 
   0  -7  11       13.65       25.72      2.21 o 
   1  -7  11      106.76      100.52      5.57 o 
   2  -7  11      113.77      115.80      5.63 o 
   3  -7  11        3.15        1.29      3.36 o 
   4  -7  11      116.40      119.41      6.29 o 
   5  -7  11        0.28        3.69      3.69 o 
   6  -7  11       11.74       14.60      3.91 o 
  -7  -6  11        0.23        3.61      3.86 o 
  -6  -6  11        5.86        9.14      3.66 o 
  -5  -6  11        2.47        2.85      2.85 o 
  -4  -6  11       62.03       66.60      4.85 o 
  -3  -6  11        2.87        1.74      2.50 o 
  -2  -6  11        5.05       14.95      2.69 o 
  -1  -6  11        0.19        1.94      1.94 o 
   0  -6  11        1.01        0.48      1.56 o 
   1  -6  11       16.03       21.56      2.97 o 
   2  -6  11      132.16      122.77      5.53 o 
   3  -6  11     1014.78     1072.71     15.28 o 
   4  -6  11       52.18       56.44      5.15 o 
   5  -6  11       36.38       45.01      4.92 o 
   6  -6  11        5.99       11.51      4.35 o 
  -7  -5  11       24.39       28.14      5.26 o 
  -6  -5  11        3.41       10.26      3.69 o 
  -5  -5  11       50.62       53.16      4.93 o 
  -4  -5  11       23.30       22.80      3.29 o 
  -3  -5  11       10.53        5.19      2.72 o 
  -2  -5  11       65.73       50.99      3.63 o 
  -1  -5  11      142.43      134.94      4.75 o 
   0  -5  11       19.42       21.84      1.78 o 
   1  -5  11        1.37        4.13      1.96 o 
   2  -5  11      461.82      446.92      9.13 o 
   3  -5  11        1.82        8.99      3.50 o 
   4  -5  11       56.43       70.66      5.05 o 
   5  -5  11        5.75        2.77      3.28 o 
   6  -5  11        0.00        3.73      3.73 o 
  -8  -4  11        4.53        5.25      3.94 o 
  -7  -4  11       26.85       18.65      5.07 o 
  -6  -4  11      224.97      222.03      8.45 o 
  -5  -4  11       11.47        8.26      3.87 o 
  -4  -4  11        0.07        2.26      2.51 o 
  -3  -4  11       17.74        7.82      2.69 o 
  -2  -4  11       34.65       25.58      2.63 o 
  -1  -4  11        2.80        0.95      2.12 o 
   0  -4  11        1.20        0.19      1.25 o 
   1  -4  11        2.59        1.67      2.16 o 
   2  -4  11       12.35       11.39      2.43 o 
   3  -4  11      220.48      206.26      6.86 o 
   4  -4  11       54.68       53.00      4.18 o 
   5  -4  11       46.69       40.77      4.42 o 
   6  -4  11       25.80       30.77      4.08 o 
  -8  -3  11        2.91        0.53      4.27 o 
  -7  -3  11        1.27        1.07      3.75 o 
  -6  -3  11        8.92        9.21      3.68 o 
  -5  -3  11       12.27       18.94      3.84 o 
  -4  -3  11       41.34       41.99      3.73 o 
  -3  -3  11        7.67        9.44      2.18 o 
  -2  -3  11       58.24       52.82      4.03 o 
  -1  -3  11       13.45       11.94      2.11 o 
   0  -3  11        4.08        1.06      1.33 o 
   1  -3  11      186.42      190.72      5.69 o 
   2  -3  11        8.38       12.34      2.15 o 
   3  -3  11       67.50       82.68      4.57 o 
   4  -3  11       19.23       20.00      3.62 o 
   5  -3  11       24.25       18.16      4.06 o 
   6  -3  11        1.51        3.27      3.27 o 
  -8  -2  11        1.25        1.34      4.28 o 
  -7  -2  11       15.36        5.32      3.99 o 
  -6  -2  11        2.60        6.24      3.64 o 
  -5  -2  11        8.24        9.35      3.02 o 
  -4  -2  11        3.25        4.67      2.70 o 
  -3  -2  11       11.64        4.56      2.16 o 
  -2  -2  11       26.46       23.84      2.36 o 
  -1  -2  11      114.20      103.33      4.20 o 
   0  -2  11        6.26        3.69      1.02 o 
   1  -2  11       48.10       43.94      3.30 o 
   2  -2  11       98.21      108.60      4.49 o 
   3  -2  11        2.82        8.76      2.60 o 
   4  -2  11        0.06        2.13      2.83 o 
   5  -2  11        5.06        6.78      3.51 o 
   6  -2  11        0.00        2.71      3.40 o 
  -8  -1  11        1.60        1.85      3.97 o 
  -7  -1  11        1.75        2.87      3.40 o 
  -6  -1  11       32.10       30.13      4.08 o 
  -5  -1  11        2.70        3.72      2.97 o 
  -4  -1  11        2.87        3.87      2.42 o 
  -3  -1  11       16.22       17.59      2.61 o 
  -2  -1  11        2.47        4.22      2.12 o 
  -1  -1  11      233.67      187.48      1.88 o 
   0  -1  11       35.50       29.40     22.22 o 
   1  -1  11       14.98       13.36      2.34 o 
   2  -1  11       59.94       65.26      3.75 o 
   3  -1  11        7.76        0.23      2.35 o 
   4  -1  11       13.12        8.19      3.04 o 
   5  -1  11        0.34        5.06      2.98 o 
   6  -1  11       18.01       21.71      4.21 o 
  -8   0  11        1.38        3.61      3.87 o 
  -7   0  11        1.32        1.78      3.06 o 
  -6   0  11       16.41       24.70      3.50 o 
  -5   0  11        2.39        1.46      2.68 o 
  -4   0  11        0.04        0.73      2.16 o 
  -3   0  11       64.26       73.94      3.78 o 
  -2   0  11        4.39        3.53      1.89 o 
  -1   0  11      119.01      107.38      4.47 o 
   0   0  11      280.09      278.17      4.66 o 
   1   0  11       24.89       26.30      2.58 o 
   2   0  11       17.58       11.49      2.58 o 
   3   0  11      103.90       79.87      4.46 o 
   4   0  11       12.89        8.13      3.26 o 
   5   0  11        3.96        9.32      3.41 o 
   6   0  11       40.90       52.08      4.99 o 
  -8   1  11        0.03        3.24      3.49 o 
  -7   1  11        2.73        3.22      3.48 o 
  -6   1  11        5.99        6.59      2.93 o 
  -5   1  11       36.17       32.26      3.61 o 
  -4   1  11        1.61        0.72      2.15 o 
  -3   1  11        8.22       12.76      2.36 o 
  -2   1  11       49.97       57.49      3.07 o 
  -1   1  11        2.91        4.26      2.13 o 
   0   1  11       66.89       62.99      2.67 o 
   1   1  11        0.07        1.41      2.13 o 
   2   1  11        1.35        0.95      2.36 o 
   3   1  11        5.06       12.64      2.81 o 
   4   1  11        3.73        4.40      2.77 o 
   5   1  11        0.03        2.69      3.15 o 
  -8   2  11        4.21        5.31      3.63 o 
  -7   2  11        1.28        0.48      3.16 o 
  -6   2  11       56.03       47.42      4.36 o 
  -5   2  11       24.97       18.98      3.12 o 
  -4   2  11        4.47        6.44      2.62 o 
  -3   2  11       11.89       18.33      2.62 o 
  -2   2  11       14.11       13.09      2.62 o 
  -1   2  11       66.32       60.65      3.82 o 
   0   2  11        9.99        7.94      1.68 o 
   1   2  11       15.26        9.03      2.38 o 
   2   2  11       34.98       24.36      2.83 o 
   3   2  11       63.86       54.58      4.46 o 
   4   2  11        0.59        1.85      2.98 o 
   5   2  11        1.06        3.53      3.53 o 
  -8   3  11        0.01        3.34      3.09 o 
  -7   3  11        1.88        2.89      3.14 o 
  -6   3  11        4.72        6.55      2.67 o 
  -5   3  11        1.52        1.21      2.42 o 
  -4   3  11       84.37       78.95      4.59 o 
  -3   3  11       32.03       18.07      3.38 o 
  -2   3  11      588.98      618.77     10.84 o 
  -1   3  11      921.49      925.45     12.79 o 
   0   3  11       10.00        7.06      4.08 o 
   1   3  11        2.04        3.59      2.63 o 
   2   3  11        1.08        1.65      2.61 o 
   3   3  11        4.30        3.51      3.04 o 
   4   3  11        6.98        1.58      3.63 o 
   5   3  11        2.87        1.51      3.46 o 
  -8   4  11        2.95        4.76      3.81 o 
  -7   4  11        3.86        6.09      3.41 o 
  -6   4  11       20.84       20.39      3.69 o 
  -5   4  11       19.86       17.95      3.19 o 
  -4   4  11       43.30       49.28      3.92 o 
  -3   4  11      261.96      236.34      7.33 o 
  -2   4  11     1312.99     1438.15     16.35 o 
  -1   4  11        0.06        0.00      3.17 o 
   0   4  11      498.93      474.21     21.55 o 
   1   4  11        0.01        0.73      2.64 o 
   2   4  11       19.53       14.44      3.32 o 
   3   4  11       11.86       16.68      3.93 o 
   4   4  11       11.36       10.48      3.35 o 
  -8   5  11        7.89       12.48      3.84 o 
  -7   5  11        2.05        0.24      3.70 o 
  -6   5  11       10.58        5.99      3.24 o 
  -5   5  11        4.69        2.25      2.99 o 
  -4   5  11       10.54       15.44      3.24 o 
  -3   5  11       44.84       38.42      3.96 o 
  -2   5  11      279.56      293.24      8.39 o 
  -1   5  11       14.63       12.29      3.45 o 
   0   5  11      215.98      196.22     14.95 o 
   1   5  11       70.84       73.78      5.03 o 
   2   5  11       20.94       19.75      3.53 o 
   3   5  11        0.94        3.87      3.42 o 
   4   5  11        4.70        9.76      3.47 o 
  -7   6  11        5.10        2.50      3.24 o 
  -6   6  11        0.01        2.03      3.28 o 
  -5   6  11        0.18        2.78      3.04 o 
  -4   6  11        0.18        2.03      3.02 o 
  -3   6  11       22.15       17.05      3.52 o 
  -2   6  11       49.09       39.88      4.23 o 
  -1   6  11        2.04        2.96      3.22 o 
   0   6  11       74.24       83.98      3.71 o 
   1   6  11       30.20       26.19      4.04 o 
   2   6  11       29.81       22.95      3.94 o 
   3   6  11       18.41       16.02      3.56 o 
  -7   7  11        5.35        2.51      4.26 o 
  -6   7  11        7.92        7.37      3.57 o 
  -5   7  11       20.58       19.14      4.08 o 
  -4   7  11       12.75       12.21      3.56 o 
  -3   7  11        0.37        0.00      3.04 o 
  -2   7  11        5.28        0.76      3.52 o 
  -1   7  11       18.69       28.56      3.97 o 
   0   7  11        0.15        2.39      2.39 o 
   1   7  11        2.10        2.35      2.81 o 
   2   7  11        0.36        3.85      2.94 o 
  -6   8  11        6.70        5.33      4.32 o 
  -5   8  11        0.76        1.53      3.58 o 
  -4   8  11        0.08        1.78      3.31 o 
  -3   8  11        0.36        3.55      3.55 o 
  -2   8  11        0.01        6.27      3.00 o 
  -1   8  11       54.80       61.34      5.44 o 
   0   8  11        0.64        4.50      2.47 o 
   1   8  11        2.66        0.70      3.44 o 
  -5   9  11        4.73       10.13      3.80 o 
  -4   9  11        0.49        7.60      3.55 o 
  -3   9  11        3.72        1.75      3.77 o 
  -2   9  11        0.17        3.48      3.48 o 
  -1   9  11        0.25        1.22      3.17 o 
  -1 -13  12        2.61        7.86      4.19 o 
   0 -13  12        0.64        0.26      2.85 o 
   1 -13  12        1.24        4.86      3.51 o 
   2 -13  12        1.67        1.61      4.04 o 
  -2 -12  12        2.27        2.52      3.53 o 
  -1 -12  12        2.54        1.33      3.72 o 
   0 -12  12        0.00        3.52      3.39 o 
   1 -12  12        0.59        1.36      3.55 o 
   2 -12  12        0.00        0.83      3.82 o 
   3 -12  12        1.85        4.34      4.34 o 
  -4 -11  12        3.08        2.20      3.90 o 
  -3 -11  12        0.16        0.76      3.51 o 
  -2 -11  12        0.01        3.83      3.83 o 
  -1 -11  12        3.26        4.78      3.72 o 
   0 -11  12        0.31        1.53      2.39 o 
   1 -11  12        0.10        3.27      3.54 o 
   2 -11  12       24.57       28.94      4.37 o 
   3 -11  12        5.75        2.99      3.81 o 
   4 -11  12        6.71        6.75      3.78 o 
  -5 -10  12        0.49        0.48      3.90 o 
  -4 -10  12        1.87        6.02      4.01 o 
  -3 -10  12        1.34        1.27      3.05 o 
  -2 -10  12        4.43        1.28      3.33 o 
  -1 -10  12        4.94        4.44      3.14 o 
   0 -10  12        4.10        3.36      2.47 o 
   1 -10  12       20.11       37.57      4.60 o 
   2 -10  12        4.43       11.67      3.26 o 
   3 -10  12        5.60       11.68      3.53 o 
   4 -10  12        0.02        1.90      3.79 o 
   5 -10  12        5.57        7.49      4.01 o 
  -5  -9  12        3.22        2.02      3.77 o 
  -4  -9  12        3.36        0.25      3.57 o 
  -3  -9  12        7.00        5.11      3.32 o 
  -2  -9  12        3.02        1.28      3.32 o 
  -1  -9  12        2.68        0.78      3.08 o 
   0  -9  12       28.67       31.92      3.04 o 
   1  -9  12      113.30      121.39      6.39 o 
   2  -9  12       36.90       49.30      5.09 o 
   3  -9  12       82.06       82.97      6.19 o 
   4  -9  12        4.31        5.40      4.05 o 
   5  -9  12        8.93       19.31      4.56 o 
  -6  -8  12        0.46        2.02      3.77 o 
  -5  -8  12        0.19        1.03      3.84 o 
  -4  -8  12       30.18       22.06      4.10 o 
  -3  -8  12       90.96       76.24      5.35 o 
  -2  -8  12        1.33        0.25      3.02 o 
  -1  -8  12       13.97       15.38      3.27 o 
   0  -8  12       19.76       27.54      2.64 o 
   1  -8  12      174.35      202.90      7.57 o 
   2  -8  12      231.19      267.80      8.69 o 
   3  -8  12       78.01       82.98      5.85 o 
   4  -8  12       14.47       22.74      3.75 o 
   5  -8  12        8.92        8.27      4.00 o 
   6  -8  12        7.87        4.97      4.70 o 
  -6  -7  12       30.29       29.59      4.89 o 
  -5  -7  12       33.80       30.53      4.14 o 
  -4  -7  12        3.95        3.08      3.08 o 
  -3  -7  12       54.85       61.78      4.56 o 
  -2  -7  12        4.73        3.24      2.74 o 
  -1  -7  12        7.24       15.80      2.96 o 
   0  -7  12       16.16       13.62      3.54 o 
   1  -7  12      302.56      316.51      8.43 o 
   2  -7  12        4.65       11.12      3.36 o 
   3  -7  12      186.71      202.52      7.85 o 
   4  -7  12      169.18      178.24      7.64 o 
   5  -7  12       13.55       11.58      4.21 o 
   6  -7  12        1.35        2.07      4.39 o 
  -7  -6  12        5.41       17.26      3.86 o 
  -6  -6  12        0.96        9.16      3.92 o 
  -5  -6  12        0.61        0.79      3.38 o 
  -4  -6  12        9.05        1.28      3.32 o 
  -3  -6  12        2.07        0.76      2.51 o 
  -2  -6  12       51.13       45.50      3.69 o 
  -1  -6  12        8.80        6.54      2.43 o 
   0  -6  12       56.60       48.46      2.71 o 
   1  -6  12       43.39       44.06      4.00 o 
   2  -6  12     1114.47     1225.41     15.98 o 
   3  -6  12      132.56      172.01      7.44 o 
   4  -6  12      203.95      227.11      8.28 o 
   5  -6  12        3.48        2.32      3.10 o 
   6  -6  12        5.38        8.83      3.79 o 
  -7  -5  12        3.44        4.47      4.47 o 
  -6  -5  12      113.26      120.72      6.86 o 
  -5  -5  12        8.47       12.22      3.90 o 
  -4  -5  12       18.60       20.59      3.56 o 
  -3  -5  12        0.19        2.48      2.48 o 
  -2  -5  12        4.13        8.02      2.43 o 
  -1  -5  12       27.20       21.75      2.86 o 
   0  -5  12        0.04        0.60      1.54 o 
   1  -5  12        1.32        0.74      2.46 o 
   2  -5  12        0.72        1.00      2.98 o 
   3  -5  12        0.98        1.26      3.27 o 
   4  -5  12        3.83        5.81      3.28 o 
   5  -5  12        9.50       19.35      3.77 o 
   6  -5  12        2.97        0.98      3.67 o 
  -7  -4  12        0.48        4.52      3.99 o 
  -6  -4  12        2.70        1.32      3.70 o 
  -5  -4  12       11.95       14.74      3.62 o 
  -4  -4  12        1.81        0.00      2.77 o 
  -3  -4  12        1.80        0.75      2.22 o 
  -2  -4  12        0.99        5.29      1.93 o 
  -1  -4  12       33.23       20.94      3.32 o 
   0  -4  12        2.03        5.18      2.39 o 
   1  -4  12        1.31        3.86      2.18 o 
   2  -4  12       81.70       91.08      4.64 o 
   3  -4  12      151.79      148.41      6.15 o 
   4  -4  12        0.70        3.20      3.20 o 
   5  -4  12        3.04        5.61      3.42 o 
   6  -4  12        0.54        3.08      3.08 o 
  -8  -3  12       10.78       19.06      4.76 o 
  -7  -3  12        4.06        5.33      3.73 o 
  -6  -3  12       60.71       63.30      4.99 o 
  -5  -3  12        0.01        6.16      3.08 o 
  -4  -3  12       15.20       20.47      2.99 o 
  -3  -3  12       38.90       27.81      3.66 o 
  -2  -3  12       79.81       68.62      4.06 o 
  -1  -3  12       20.36       15.88      3.07 o 
   0  -3  12      114.60      113.49      3.18 o 
   1  -3  12       83.18       91.62      4.54 o 
   2  -3  12        1.03        5.04      2.40 o 
   3  -3  12       10.92       18.58      3.14 o 
   4  -3  12        7.34       11.56      3.13 o 
   5  -3  12        5.45        2.61      3.08 o 
   6  -3  12        6.52        6.87      3.66 o 
  -8  -2  12        0.62        6.61      3.97 o 
  -7  -2  12        2.86        5.55      3.96 o 
  -6  -2  12        1.17        3.12      3.37 o 
  -5  -2  12       44.48       48.61      4.05 o 
  -4  -2  12        0.26        0.49      2.47 o 
  -3  -2  12        1.15        0.35      2.42 o 
  -2  -2  12       28.72       27.15      2.85 o 
  -1  -2  12       83.94       81.43      4.01 o 
   0  -2  12       29.52       35.02      3.19 o 
   1  -2  12      125.68       95.36      4.50 o 
   2  -2  12       14.56       14.49      3.09 o 
   3  -2  12       12.18        8.79      2.85 o 
   4  -2  12        0.95        5.91      2.83 o 
   5  -2  12        0.81        0.46      2.77 o 
   6  -2  12        0.05        0.44      3.11 o 
  -8  -1  12        2.20        2.35      3.91 o 
  -7  -1  12       20.11       23.66      3.90 o 
  -6  -1  12       21.35       26.04      4.08 o 
  -5  -1  12        0.00        2.74      2.99 o 
  -4  -1  12       12.44       15.64      2.68 o 
  -3  -1  12        3.07        2.64      1.93 o 
  -2  -1  12        4.33        3.34      2.15 o 
  -1  -1  12      155.11      124.12      4.97 o 
   0  -1  12       65.76       63.02      3.19 o 
   1  -1  12        7.59        8.96      2.36 o 
   2  -1  12       88.70       69.34      4.25 o 
   3  -1  12       31.22       24.22      3.53 o 
   4  -1  12        0.41        1.16      2.56 o 
   5  -1  12        1.63        1.36      3.40 o 
   6  -1  12       20.44       22.20      4.74 o 
  -8   0  12        4.42        1.52      4.07 o 
  -7   0  12        2.77        1.77      3.81 o 
  -6   0  12        1.90        4.51      3.00 o 
  -5   0  12       53.94       46.06      4.18 o 
  -4   0  12       58.57       56.03      4.12 o 
  -3   0  12        0.05        3.84      2.40 o 
  -2   0  12      236.36      239.17      6.69 o 
  -1   0  12        0.69        1.19      2.62 o 
   0   0  12       68.51       46.87      2.59 o 
   1   0  12       14.45       20.30      2.59 o 
   2   0  12       11.64        3.30      2.59 o 
   3   0  12       17.07        8.18      3.04 o 
   4   0  12        0.06        0.92      2.53 o 
   5   0  12        0.08        1.11      3.34 o 
  -8   1  12       11.50       10.90      3.96 o 
  -7   1  12       11.17        8.71      4.22 o 
  -6   1  12        5.28        8.40      3.21 o 
  -5   1  12       29.84       47.43      4.15 o 
  -4   1  12       17.75       21.32      3.15 o 
  -3   1  12      192.92      175.79      6.02 o 
  -2   1  12      490.04      461.45      9.14 o 
  -1   1  12       43.36       38.37      4.33 o 
   0   1  12       30.80       22.15      2.50 o 
   1   1  12        1.66        1.42      2.14 o 
   2   1  12       26.03       13.65      2.82 o 
   3   1  12       12.10       13.03      2.56 o 
   4   1  12        0.50        3.86      2.72 o 
   5   1  12        0.88        5.23      3.28 o 
  -8   2  12        4.18        3.63      3.63 o 
  -7   2  12        1.75        4.67      3.19 o 
  -6   2  12        0.01        3.19      3.19 o 
  -5   2  12        0.00        0.74      2.45 o 
  -4   2  12        3.50        6.82      2.68 o 
  -3   2  12       48.00       50.29      4.37 o 
  -2   2  12       11.96        4.12      3.40 o 
  -1   2  12      306.67      347.21      8.51 o 
   0   2  12       89.90       85.83      3.82 o 
   1   2  12        4.43        8.34      2.62 o 
   2   2  12       56.94       52.26      4.23 o 
   3   2  12       32.11       27.54      3.70 o 
   4   2  12        0.70        0.68      2.69 o 
   5   2  12        0.85        0.42      3.41 o 
  -8   3  12        0.40        2.63      3.59 o 
  -7   3  12       26.74       20.54      4.15 o 
  -6   3  12       26.50       33.52      3.94 o 
  -5   3  12        2.15        3.70      2.71 o 
  -4   3  12       19.93       32.75      3.70 o 
  -3   3  12       60.03       57.02      4.68 o 
  -2   3  12      844.07      907.81     13.75 o 
  -1   3  12       64.94       44.42      4.42 o 
   0   3  12       32.18       38.49      2.73 o 
   1   3  12       64.35       61.36      4.54 o 
   2   3  12       32.00       42.52      3.99 o 
   3   3  12        0.00        4.36      2.75 o 
   4   3  12        0.05        1.54      3.09 o 
  -8   4  12        3.82        5.50      4.06 o 
  -7   4  12       20.36       20.64      4.42 o 
  -6   4  12       34.71       23.39      3.98 o 
  -5   4  12        4.03        2.99      3.24 o 
  -4   4  12       29.40       27.69      3.74 o 
  -3   4  12       27.18       29.36      3.98 o 
  -2   4  12       20.72       17.37      3.97 o 
  -1   4  12      350.41      384.23      9.41 o 
   0   4  12       89.73      100.28      3.86 o 
   1   4  12        0.39        2.15      2.62 o 
   2   4  12       78.19       87.08      5.36 o 
   3   4  12        0.25        1.81      2.93 o 
   4   4  12        0.12        0.42      3.00 o 
  -7   5  12        4.16        4.46      3.47 o 
  -6   5  12        8.38        5.53      3.27 o 
  -5   5  12        0.22        2.78      3.02 o 
  -4   5  12       38.26       30.05      4.04 o 
  -3   5  12       16.51       22.39      4.02 o 
  -2   5  12       55.24       46.10      4.76 o 
  -1   5  12       22.04       10.47      3.49 o 
   0   5  12       26.86       30.23      2.92 o 
   1   5  12        3.38        8.31      3.33 o 
   2   5  12        0.96        0.70      3.23 o 
   3   5  12        2.14        0.22      3.32 o 
  -7   6  12        2.12        3.49      3.49 o 
  -6   6  12        0.03        1.02      3.80 o 
  -5   6  12        7.79        9.68      4.07 o 
  -4   6  12        0.16        4.33      3.06 o 
  -3   6  12        4.69        3.80      3.29 o 
  -2   6  12       30.01       26.46      4.03 o 
  -1   6  12        8.85        3.25      3.50 o 
   0   6  12       17.63       19.22      5.34 o 
   1   6  12        0.74        3.75      3.75 o 
   2   6  12        7.21        9.92      3.83 o 
  -6   7  12       13.61       15.71      4.31 o 
  -5   7  12        2.27        4.34      4.34 o 
  -4   7  12        1.65        7.92      3.07 o 
  -3   7  12        1.19        1.27      3.56 o 
  -2   7  12        1.62        2.52      3.28 o 
  -1   7  12       23.71       28.88      4.73 o 
   0   7  12        0.86        2.24      2.30 o 
   1   7  12        0.43        1.38      3.45 o 
  -5   8  12        6.41        9.39      4.06 o 
  -4   8  12        0.41        4.06      3.56 o 
  -3   8  12       11.33        6.07      4.04 o 
  -2   8  12        1.90        6.26      3.25 o 
  -1   8  12        1.69        0.75      3.94 o 
   0   8  12       13.71       12.41      2.84 o 
  -2 -12  13        0.25        2.25      3.50 o 
  -1 -12  13        6.63       10.58      3.97 o 
   0 -12  13        1.68        1.53      2.98 o 
   1 -12  13        1.65        7.39      3.84 o 
   2 -12  13        0.79        1.92      3.29 o 
   3 -12  13        8.64       13.88      4.62 o 
  -3 -11  13        0.15        2.98      3.49 o 
  -2 -11  13        2.76        5.84      3.30 o 
  -1 -11  13        0.23        3.44      3.72 o 
   0 -11  13        3.58        2.48      2.67 o 
   1 -11  13        1.83        1.92      4.11 o 
   2 -11  13        4.47       11.27      4.12 o 
   3 -11  13       15.05       13.43      4.66 o 
   4 -11  13       10.20       15.46      4.88 o 
  -4 -10  13        0.05        4.25      3.50 o 
  -3 -10  13        0.15        1.77      3.55 o 
  -2 -10  13        0.26        3.07      3.32 o 
  -1 -10  13        6.07        3.15      3.68 o 
   0 -10  13        0.39        1.22      2.29 o 
   1 -10  13        0.44        1.63      3.81 o 
   2 -10  13        2.53        1.92      4.10 o 
   3 -10  13       53.38       62.69      6.02 o 
   4 -10  13       10.46        8.44      4.63 o 
  -5  -9  13        0.49        0.49      4.00 o 
  -4  -9  13        2.63        6.10      3.56 o 
  -3  -9  13       14.96       14.54      3.83 o 
  -2  -9  13        2.93        1.53      3.57 o 
  -1  -9  13        2.08        1.54      3.09 o 
   0  -9  13       27.62       31.32      3.10 o 
   1  -9  13        3.17        6.98      3.76 o 
   2  -9  13       50.94       54.07      5.40 o 
   3  -9  13       48.80       51.05      5.97 o 
   4  -9  13        0.00        3.25      3.52 o 
   5  -9  13       51.62       54.85      5.89 o 
  -6  -8  13        0.60        3.26      4.01 o 
  -5  -8  13        7.20        5.36      4.08 o 
  -4  -8  13       14.87       17.70      4.36 o 
  -3  -8  13       10.64       11.99      3.31 o 
  -2  -8  13        6.49        2.03      3.29 o 
  -1  -8  13        9.65        7.57      3.02 o 
   0  -8  13        2.93        2.74      2.11 o 
   1  -8  13        3.68        5.79      3.42 o 
   2  -8  13       13.32        0.00      3.45 o 
   3  -8  13        5.57        0.53      3.75 o 
   4  -8  13        5.03        1.60      4.02 o 
   5  -8  13        1.90        0.80      3.72 o 
  -6  -7  13        0.30        4.10      4.10 o 
  -5  -7  13        0.07        3.62      3.88 o 
  -4  -7  13        8.19       10.54      3.09 o 
  -3  -7  13        2.79        4.82      3.05 o 
  -2  -7  13       72.75       71.74      4.75 o 
  -1  -7  13       83.11       90.68      5.20 o 
   0  -7  13       11.74       16.31      2.32 o 
   1  -7  13       12.26        3.61      4.12 o 
   2  -7  13       22.17       20.31      3.39 o 
   3  -7  13       99.82      103.95      6.05 o 
   4  -7  13       29.67       39.57      4.49 o 
   5  -7  13       10.89       12.28      4.18 o 
  -7  -6  13        8.67       10.53      4.37 o 
  -6  -6  13        0.25        3.13      3.91 o 
  -5  -6  13        5.73       11.71      3.12 o 
  -4  -6  13        0.68        3.08      3.08 o 
  -3  -6  13       31.03       40.01      4.28 o 
  -2  -6  13       51.64       45.70      4.19 o 
  -1  -6  13       38.29       41.43      3.90 o 
   0  -6  13      146.27      128.67      3.95 o 
   1  -6  13       47.89       61.09      4.29 o 
   2  -6  13       61.73       66.18      5.11 o 
   3  -6  13      119.60      111.63      6.44 o 
   4  -6  13        5.40        9.04      3.62 o 
   5  -6  13        2.75        6.90      3.32 o 
  -7  -5  13        0.82        2.36      3.92 o 
  -6  -5  13        5.16        4.20      4.20 o 
  -5  -5  13        1.24        5.47      3.12 o 
  -4  -5  13        9.66       10.46      3.31 o 
  -3  -5  13        5.47       15.47      2.99 o 
  -2  -5  13        0.67        3.67      2.69 o 
  -1  -5  13        2.22        3.61      2.17 o 
   0  -5  13       15.18       13.57      1.91 o 
   1  -5  13       45.51       45.55      3.71 o 
   2  -5  13       87.17       88.85      5.01 o 
   3  -5  13      117.57      137.69      6.55 o 
   4  -5  13        2.93        3.53      3.02 o 
   5  -5  13       23.70        9.20      4.22 o 
  -7  -4  13        0.69        4.22      4.22 o 
  -6  -4  13        3.70        7.11      3.95 o 
  -5  -4  13       21.23       19.67      3.63 o 
  -4  -4  13        0.05        1.76      2.53 o 
  -3  -4  13        1.93        5.94      2.72 o 
  -2  -4  13       38.26       33.70      3.15 o 
  -1  -4  13       19.60       23.90      3.11 o 
   0  -4  13        1.14        1.56      1.56 o 
   1  -4  13        0.00        4.63      2.44 o 
   2  -4  13      138.33      155.92      6.14 o 
   3  -4  13        0.62        0.99      3.21 o 
   4  -4  13        0.17        0.00      2.70 o 
   5  -4  13        8.73       16.17      3.62 o 
  -7  -3  13        2.32        2.12      3.96 o 
  -6  -3  13        1.33        1.57      3.40 o 
  -5  -3  13        2.33        3.85      2.82 o 
  -4  -3  13       49.37       51.17      4.51 o 
  -3  -3  13       14.12        5.90      2.94 o 
  -2  -3  13       39.31       29.13      4.10 o 
  -1  -3  13        2.41        1.66      2.38 o 
   0  -3  13        9.49       16.80      1.94 o 
   1  -3  13      183.45      180.95      6.48 o 
   2  -3  13        1.80        1.68      2.42 o 
   3  -3  13       91.02       89.45      5.31 o 
   4  -3  13        4.10        7.67      3.36 o 
   5  -3  13        1.33        6.80      3.05 o 
  -8  -2  13        7.99        2.35      4.16 o 
  -7  -2  13       14.25        8.13      4.19 o 
  -6  -2  13        1.12        2.34      3.63 o 
  -5  -2  13       41.62       53.59      5.08 o 
  -4  -2  13       15.18       10.69      2.98 o 
  -3  -2  13       12.93       11.96      2.92 o 
  -2  -2  13        5.83        1.44      2.17 o 
  -1  -2  13      110.50       90.02      4.54 o 
   0  -2  13        0.07        1.19      1.67 o 
   1  -2  13      163.43      146.31      5.96 o 
   2  -2  13        0.84        0.96      2.15 o 
   3  -2  13       10.03        3.80      2.38 o 
   4  -2  13       17.77       18.86      2.58 o 
   5  -2  13       28.34       29.46      2.96 o 
  -8  -1  13        3.05        4.63      3.86 o 
  -7  -1  13        3.19        9.81      3.62 o 
  -6  -1  13        2.47        2.55      3.32 o 
  -5  -1  13        2.05        3.26      3.01 o 
  -4  -1  13       80.08       79.03      4.94 o 
  -3  -1  13        0.49        0.98      2.92 o 
  -2  -1  13       64.87       57.05      4.59 o 
  -1  -1  13        3.24        3.60      2.40 o 
   0  -1  13       13.73       20.54     14.38 o 
   1  -1  13      133.80      110.32      2.37 o 
   2  -1  13        4.64        1.90      2.13 o 
   3  -1  13        3.27        1.64      3.05 o 
   4  -1  13        0.28        2.99      2.99 o 
   5  -1  13       11.14        2.66      3.12 o 
  -8   0  13        1.30        7.81      3.78 o 
  -7   0  13       54.35       48.68      5.58 o 
  -6   0  13       28.25       34.77      4.03 o 
  -5   0  13        4.51        8.72      2.98 o 
  -4   0  13        0.04        2.46      2.70 o 
  -3   0  13        4.61        4.14      2.92 o 
  -2   0  13      369.45      414.84      8.98 o 
  -1   0  13      531.10      545.91     10.41 o 
   0   0  13       25.50       17.16      8.83 o 
   1   0  13      173.86      147.03      2.37 o 
   2   0  13      305.12      274.90      2.59 o 
   3   0  13       16.34        3.01      3.01 o 
   4   0  13        9.86        3.40      2.94 o 
   5   0  13       21.36       23.34      2.81 o 
  -8   1  13       10.36        7.89      4.18 o 
  -7   1  13        8.30        6.48      3.99 o 
  -6   1  13        1.51        1.49      2.99 o 
  -5   1  13        3.42        4.72      2.97 o 
  -4   1  13        7.51        9.13      3.46 o 
  -3   1  13       67.11       75.34      4.91 o 
  -2   1  13      421.79      415.47      9.55 o 
  -1   1  13      132.86      132.01      5.62 o 
   0   1  13        2.13        0.46      2.52 o 
   1   1  13       87.71       69.46      2.85 o 
   2   1  13        0.04        2.12      2.58 o 
   3   1  13        0.40        2.98      2.98 o 
   4   1  13        7.26        2.45      3.13 o 
  -8   2  13        1.48        3.15      3.87 o 
  -7   2  13       14.27       11.62      3.71 o 
  -6   2  13       31.74       36.58      4.22 o 
  -5   2  13        9.12        9.96      3.49 o 
  -4   2  13      124.53      113.22      5.71 o 
  -3   2  13      978.82     1019.13     15.11 o 
  -2   2  13        0.07        0.75      3.21 o 
  -1   2  13      120.11      137.80      5.93 o 
   0   2  13        0.29        0.12      1.89 o 
   1   2  13       45.42       32.13      3.81 o 
   2   2  13       13.82        6.31      2.80 o 
   3   2  13        2.22        2.95      3.19 o 
   4   2  13        0.01        0.43      3.28 o 
  -7   3  13        0.11        0.99      2.95 o 
  -6   3  13        1.18        8.24      2.99 o 
  -5   3  13        1.58        3.26      2.75 o 
  -4   3  13       20.11       21.56      3.76 o 
  -3   3  13       54.27       61.85      4.51 o 
  -2   3  13       32.41       32.24      3.75 o 
  -1   3  13       43.56       42.11      3.98 o 
   0   3  13       18.29        9.39      2.67 o 
   1   3  13       12.58        7.60      3.57 o 
   2   3  13        1.12        6.49      2.55 o 
   3   3  13        0.55        0.22      2.90 o 
   4   3  13        0.45        3.40      2.76 o 
  -7   4  13        0.45        2.71      3.71 o 
  -6   4  13        2.35        4.02      3.77 o 
  -5   4  13        0.01        0.25      3.29 o 
  -4   4  13       93.17       99.04      5.82 o 
  -3   4  13       10.72       12.90      3.54 o 
  -2   4  13        0.62        0.00      3.02 o 
  -1   4  13        0.05        1.75      3.26 o 
   0   4  13       48.30       52.63      7.05 o 
   1   4  13        3.23        7.33      3.32 o 
   2   4  13       16.49       16.50      3.89 o 
   3   4  13        6.72        3.51      3.51 o 
  -7   5  13        3.44        3.96      3.96 o 
  -6   5  13        3.96        7.58      3.54 o 
  -5   5  13        7.88        9.43      4.07 o 
  -4   5  13        4.68        5.62      3.83 o 
  -3   5  13        0.09        1.02      3.06 o 
  -2   5  13        0.14        1.27      2.78 o 
  -1   5  13        5.46        4.78      3.52 o 
   0   5  13        0.03        2.16      2.55 o 
   1   5  13        5.02        9.82      3.51 o 
   2   5  13        0.20        0.90      3.15 o 
  -6   6  13        1.44        0.77      4.04 o 
  -5   6  13        3.85        6.14      3.58 o 
  -4   6  13        0.86        6.65      3.07 o 
  -3   6  13       10.68       14.55      3.83 o 
  -2   6  13        6.61        5.32      2.79 o 
  -1   6  13       21.37       28.07      4.26 o 
   0   6  13        6.42        3.78      2.46 o 
   1   6  13        0.94        3.44      3.44 o 
  -5   7  13        1.75        0.77      3.82 o 
  -4   7  13       17.91       23.46      4.08 o 
  -3   7  13       13.08       15.77      4.06 o 
  -2   7  13       14.06       14.37      4.03 o 
  -1   7  13        5.81        5.96      3.72 o 
   0   7  13        8.91        1.71      2.93 o 
  -3   8  13        1.01        5.77      3.77 o 
  -2   8  13        1.57        5.46      3.48 o 
  -1 -12  14        1.03        2.88      3.94 o 
   0 -12  14        5.81        2.45      2.85 o 
   1 -12  14        0.88        0.00      4.10 o 
   2 -12  14        0.27        3.01      4.65 o 
  -3 -11  14        4.34        6.18      3.71 o 
  -2 -11  14        4.56       10.83      3.78 o 
  -1 -11  14        0.80        3.17      3.70 o 
   0 -11  14       12.79       14.18      3.17 o 
   1 -11  14        7.12       20.86      4.12 o 
   2 -11  14       20.10       23.40      4.95 o 
   3 -11  14        1.75        6.03      3.84 o 
  -4 -10  14        2.76        1.00      3.96 o 
  -3 -10  14        0.83        3.78      3.27 o 
  -2 -10  14       22.18       25.66      4.32 o 
  -1 -10  14       15.82       13.39      3.94 o 
   0 -10  14        3.53        0.18      4.46 o 
   1 -10  14       64.12       71.24      6.27 o 
   2 -10  14        0.53        1.92      4.11 o 
   3 -10  14        1.19        1.37      3.84 o 
   4 -10  14       26.98       21.43      5.16 o 
  -5  -9  14        1.44        0.49      3.73 o 
  -4  -9  14       17.11       19.48      4.55 o 
  -3  -9  14       41.92       51.08      5.08 o 
  -2  -9  14        1.66        1.02      3.30 o 
  -1  -9  14        0.14        2.32      3.34 o 
   0  -9  14       41.11       47.07      5.47 o 
   1  -9  14       18.93       19.67      4.58 o 
   2  -9  14       79.21      105.84      7.06 o 
   3  -9  14       19.51       20.12      4.35 o 
   4  -9  14        0.18        3.24      4.05 o 
  -5  -8  14        1.61        1.27      4.07 o 
  -4  -8  14        2.43        1.78      3.32 o 
  -3  -8  14       14.74       15.54      3.82 o 
  -2  -8  14        0.58        1.26      3.02 o 
  -1  -8  14        2.29        2.77      3.28 o 
   0  -8  14       24.14       26.71      3.92 o 
   1  -8  14      259.68      247.23      8.99 o 
   2  -8  14      126.82      140.73      7.47 o 
   3  -8  14        9.36       16.63      3.48 o 
   4  -8  14        0.22        3.47      3.74 o 
   5  -8  14        1.37        3.67      3.93 o 
  -6  -7  14        8.08       12.77      4.08 o 
  -5  -7  14        1.95        7.22      3.87 o 
  -4  -7  14        0.15        3.34      3.34 o 
  -3  -7  14        4.03        3.05      3.05 o 
  -2  -7  14        8.92       10.27      3.00 o 
  -1  -7  14       15.03       17.14      2.97 o 
   0  -7  14        2.93        1.78      2.17 o 
   1  -7  14        0.57        0.51      3.37 o 
   2  -7  14       33.67       40.32      4.98 o 
   3  -7  14       13.19       10.80      3.95 o 
   4  -7  14       16.06       14.95      4.46 o 
   5  -7  14        8.90        9.27      4.12 o 
  -6  -6  14        4.76       12.97      3.89 o 
  -5  -6  14        0.20        0.26      3.37 o 
  -4  -6  14        0.11        3.08      3.08 o 
  -3  -6  14        4.21        1.01      3.02 o 
  -2  -6  14        9.97       20.09      3.72 o 
  -1  -6  14       29.61       31.59      3.43 o 
   0  -6  14       27.12       28.32      2.66 o 
   1  -6  14       42.53       40.87      5.08 o 
   2  -6  14        0.02        1.79      3.33 o 
   3  -6  14        5.39        3.09      3.09 o 
   4  -6  14        5.97       11.55      3.85 o 
   5  -6  14        0.96        3.77      3.77 o 
  -7  -5  14        2.18       10.38      3.37 o 
  -6  -5  14        0.62        3.92      3.92 o 
  -5  -5  14        3.04        1.04      3.89 o 
  -4  -5  14        4.43        6.64      2.80 o 
  -3  -5  14        1.26        5.01      2.75 o 
  -2  -5  14        0.27        0.48      2.46 o 
  -1  -5  14        1.81        0.74      2.42 o 
   0  -5  14        8.39        5.96      2.17 o 
   1  -5  14       18.34       14.93      3.49 o 
   2  -5  14       44.52       55.25      4.78 o 
   3  -5  14        0.37        6.80      3.27 o 
   4  -5  14        1.59        3.25      3.00 o 
   5  -5  14        5.33        3.91      3.91 o 
  -7  -4  14        0.57        0.51      3.92 o 
  -6  -4  14        0.49        0.52      3.40 o 
  -5  -4  14        5.60       10.61      3.36 o 
  -4  -4  14       10.99        9.64      3.81 o 
  -3  -4  14       20.78       16.16      2.98 o 
  -2  -4  14        0.08        0.24      2.69 o 
  -1  -4  14        0.67        1.44      2.65 o 
   0  -4  14        0.03        0.64      1.69 o 
   1  -4  14       22.03       31.83      3.67 o 
   2  -4  14       28.11       28.08      3.70 o 
   3  -4  14        7.76        6.90      3.20 o 
   4  -4  14       19.13       22.18      4.39 o 
   5  -4  14        0.39        4.51      3.33 o 
  -7  -3  14        1.27       11.51      3.92 o 
  -6  -3  14        0.50        5.48      3.39 o 
  -5  -3  14        0.13        5.14      3.08 o 
  -4  -3  14       11.92       26.22      4.03 o 
  -3  -3  14        0.00        1.72      2.96 o 
  -2  -3  14        1.42        3.66      2.68 o 
  -1  -3  14       36.47       31.45      4.09 o 
   0  -3  14       36.18       35.98      4.46 o 
   1  -3  14      180.90      184.20      6.77 o 
   2  -3  14      117.29      116.52      5.82 o 
   3  -3  14       16.32        7.48      3.38 o 
   4  -3  14        2.86        8.32      3.09 o 
   5  -3  14       31.71       43.91      5.28 o 
  -7  -2  14       12.31        5.71      4.93 o 
  -6  -2  14        5.93        3.36      3.62 o 
  -5  -2  14       43.34       42.55      4.58 o 
  -4  -2  14        5.71        6.77      3.51 o 
  -3  -2  14       69.86       48.13      4.44 o 
  -2  -2  14        0.22        0.98      2.68 o 
  -1  -2  14        8.90       10.15      2.66 o 
   0  -2  14      295.51      286.43      5.59 o 
   1  -2  14       56.68       34.02      4.07 o 
   2  -2  14        4.91        5.74      3.11 o 
   3  -2  14        0.14        0.47      2.84 o 
   4  -2  14        9.57       22.05      3.48 o 
   5  -2  14       10.21        7.80      3.57 o 
  -7  -1  14        3.11        4.10      4.10 o 
  -6  -1  14        0.04        3.58      3.32 o 
  -5  -1  14        7.19        3.29      3.54 o 
  -4  -1  14      388.72      461.38     10.98 o 
  -3  -1  14      588.38      604.24     11.61 o 
  -2  -1  14      111.20      122.46      5.88 o 
  -1  -1  14       38.85       43.12      3.16 o 
   0  -1  14        0.83        1.05      1.77 o 
   1  -1  14        8.18       15.50      3.10 o 
   2  -1  14       13.57       13.02      2.83 o 
   3  -1  14        0.20        1.17      3.02 o 
   4  -1  14        6.98        7.04      3.41 o 
  -7   0  14        3.66        6.32      4.04 o 
  -6   0  14        1.01        2.53      3.55 o 
  -5   0  14       13.05       19.12      3.77 o 
  -4   0  14       65.59       83.38      4.99 o 
  -3   0  14      122.67      147.02      6.44 o 
  -2   0  14       20.83       21.22      3.46 o 
  -1   0  14      121.22      149.06      6.62 o 
   0   0  14        9.07        5.83      2.20 o 
   1   0  14        2.71        7.14      3.34 o 
   2   0  14        0.55        2.12      3.05 o 
   3   0  14        8.04       10.81      3.23 o 
   4   0  14        2.03        3.34      3.34 o 
  -7   1  14        8.16       10.00      3.99 o 
  -6   1  14        0.01        4.53      3.27 o 
  -5   1  14       17.16       17.10      3.53 o 
  -4   1  14       94.46       96.50      5.76 o 
  -3   1  14      690.37      802.96     13.99 o 
  -2   1  14       24.78       24.15      3.74 o 
  -1   1  14      210.56      248.74      7.69 o 
   0   1  14        1.99        0.79      1.96 o 
   1   1  14       43.07       38.72      4.28 o 
   2   1  14        0.15        0.71      3.02 o 
   3   1  14        7.32        6.56      3.18 o 
   4   1  14        2.26        3.26      3.26 o 
  -7   2  14        5.00        7.19      3.48 o 
  -6   2  14        0.65        3.52      3.77 o 
  -5   2  14       17.84       11.62      4.04 o 
  -4   2  14       11.90        4.54      3.79 o 
  -3   2  14        4.73       12.10      3.53 o 
  -2   2  14       33.59       35.96      4.02 o 
  -1   2  14       25.95       30.04      3.75 o 
   0   2  14        4.19        3.43      1.97 o 
   1   2  14       35.60       21.32      4.02 o 
   2   2  14        3.98        2.31      2.99 o 
   3   2  14        0.42        6.91      2.89 o 
  -7   3  14        0.27        2.23      3.96 o 
  -6   3  14        0.04        2.52      3.27 o 
  -5   3  14        9.78        7.36      4.32 o 
  -4   3  14       54.52       60.07      5.09 o 
  -3   3  14        1.25        2.29      3.30 o 
  -2   3  14      159.81      170.15      7.10 o 
  -1   3  14       23.41       33.25      4.03 o 
   0   3  14        1.18        2.14      2.14 o 
   1   3  14        2.16        5.66      3.53 o 
   2   3  14        3.79       12.07      3.42 o 
   3   3  14        1.46        4.57      3.05 o 
  -7   4  14        1.46        4.45      3.95 o 
  -6   4  14        1.84        1.51      3.29 o 
  -5   4  14       14.39       14.31      4.34 o 
  -4   4  14        5.08        3.59      3.84 o 
  -3   4  14       38.84       35.85      4.35 o 
  -2   4  14        0.53        1.27      3.31 o 
  -1   4  14        2.11        4.30      3.28 o 
   0   4  14        1.65        1.99      2.55 o 
   1   4  14       12.13       10.24      3.27 o 
   2   4  14        2.45        8.48      2.90 o 
  -6   5  14        4.86        3.29      4.04 o 
  -5   5  14       14.26       14.85      4.61 o 
  -4   5  14       74.84       85.84      6.17 o 
  -3   5  14        0.42        2.06      3.60 o 
  -2   5  14        0.89        3.06      3.06 o 
  -1   5  14        5.32        9.33      3.02 o 
   0   5  14       13.18       13.44      2.54 o 
   1   5  14        0.43        0.92      3.43 o 
  -5   6  14        0.15        0.50      3.83 o 
  -4   6  14        0.02        3.59      3.59 o 
  -3   6  14        4.66        0.78      3.58 o 
  -2   6  14        0.58        1.27      3.30 o 
  -1   6  14        4.78        2.74      3.75 o 
   0   6  14        4.33        8.43      2.75 o 
  -4   7  14        6.14        8.36      4.56 o 
  -3   7  14        0.00        2.78      3.79 o 
  -2   7  14        1.30        7.51      3.51 o 
  -2 -11  15        5.88       14.93      4.23 o 
  -1 -11  15        3.62        5.24      3.93 o 
   0 -11  15        6.65       13.93      3.15 o 
   1 -11  15      119.17      118.36      8.21 o 
   2 -11  15       26.83       25.20      4.66 o 
  -3 -10  15        0.04        7.73      3.50 o 
  -2 -10  15        0.12        5.79      3.27 o 
  -1 -10  15        3.24       12.80      2.61 o 
   0 -10  15        0.03        0.39      2.75 o 
   1 -10  15        4.53        2.19      4.36 o 
   2 -10  15       11.98        7.38      4.10 o 
   3 -10  15        0.02        4.36      4.36 o 
  -4  -9  15        8.45        5.02      4.27 o 
  -3  -9  15        7.31       10.10      4.04 o 
  -2  -9  15       17.37       21.99      4.30 o 
  -1  -9  15       21.30       18.05      4.12 o 
   0  -9  15        0.93        1.96      2.53 o 
   1  -9  15       24.12       27.74      4.84 o 
   2  -9  15        2.65        3.25      4.34 o 
   3  -9  15        0.42        1.35      3.79 o 
  -5  -8  15        0.25        4.03      4.03 o 
  -4  -8  15        7.81        8.14      4.06 o 
  -3  -8  15       15.13       17.49      3.80 o 
  -2  -8  15       15.33       15.88      4.03 o 
  -1  -8  15        4.96        3.02      3.28 o 
   0  -8  15        6.00        0.26      3.14 o 
   1  -8  15       35.34       49.52      5.30 o 
   2  -8  15        2.55        4.27      3.74 o 
   3  -8  15        0.05        3.73      3.46 o 
   4  -8  15        0.04        1.85      3.69 o 
  -5  -7  15        0.66        3.07      3.59 o 
  -4  -7  15        0.58        2.56      3.32 o 
  -3  -7  15        1.49        1.27      3.29 o 
  -2  -7  15       16.85       11.27      4.00 o 
  -1  -7  15        1.89        0.75      3.23 o 
   0  -7  15       57.46       61.50      4.23 o 
   1  -7  15        1.06        0.00      3.12 o 
   2  -7  15       52.05       73.76      5.50 o 
   3  -7  15        3.73        5.23      3.67 o 
   4  -7  15        6.93       13.20      4.14 o 
  -6  -6  15        3.78        4.62      4.11 o 
  -5  -6  15        0.04        1.04      3.35 o 
  -4  -6  15        1.79        7.16      3.32 o 
  -3  -6  15        0.06        0.25      3.28 o 
  -2  -6  15        0.01        0.49      2.98 o 
  -1  -6  15       13.57       21.13      3.69 o 
   0  -6  15        0.19        4.40      5.54 o 
   1  -6  15       31.01       19.09      3.82 o 
   2  -6  15       21.12       16.65      4.36 o 
   3  -6  15        5.26        6.15      3.33 o 
   4  -6  15        7.34        2.53      3.29 o 
  -6  -5  15        2.16        8.80      3.37 o 
  -5  -5  15        2.82        3.88      3.88 o 
  -4  -5  15       14.56       24.00      3.58 o 
  -3  -5  15        0.04        1.26      3.01 o 
  -2  -5  15        4.38        6.92      2.96 o 
  -1  -5  15       70.12       81.41      5.12 o 
   0  -5  15       91.46       86.48      5.31 o 
   1  -5  15       51.99       59.67      4.99 o 
   2  -5  15        9.27        9.29      3.00 o 
   3  -5  15        9.65       10.02      3.51 o 
   4  -5  15        2.53        1.98      3.21 o 
  -6  -4  15        1.56        2.60      3.64 o 
  -5  -4  15        3.93        2.58      3.35 o 
  -4  -4  15       13.69       16.01      3.56 o 
  -3  -4  15       89.00       97.50      5.75 o 
  -2  -4  15       38.84       30.27      3.93 o 
  -1  -4  15        0.15        0.24      2.67 o 
   0  -4  15       79.21       66.89      3.36 o 
   1  -4  15       22.49       28.25      3.93 o 
   2  -4  15       10.42       16.25      2.95 o 
   3  -4  15        1.12        2.21      3.18 o 
   4  -4  15       13.93       22.60      4.08 o 
  -7  -3  15        0.03        5.93      3.61 o 
  -6  -3  15        2.45        0.78      3.63 o 
  -5  -3  15       49.25       52.61      5.38 o 
  -4  -3  15       52.78       43.53      4.55 o 
  -3  -3  15       71.64      105.96      5.73 o 
  -2  -3  15       38.34       33.99      4.43 o 
  -1  -3  15       10.10        6.32      2.91 o 
   0  -3  15       89.91      111.77      4.01 o 
   1  -3  15        0.68        2.90      2.90 o 
   2  -3  15       19.99       17.91      3.87 o 
   3  -3  15        2.86        4.07      3.12 o 
   4  -3  15        0.12        1.40      3.28 o 
  -7  -2  15        2.91        4.36      3.59 o 
  -6  -2  15        3.17        3.34      3.86 o 
  -5  -2  15       24.41       25.77      4.08 o 
  -4  -2  15       22.04       27.25      4.54 o 
  -3  -2  15      235.70      217.10      7.98 o 
  -2  -2  15       66.98       80.66      4.93 o 
  -1  -2  15        1.79        3.17      2.68 o 
   0  -2  15      268.06      251.79      7.11 o 
   1  -2  15      141.59      113.62      6.01 o 
   2  -2  15       19.32       26.25      3.58 o 
   3  -2  15       16.99       15.51      3.76 o 
   4  -2  15        0.01        0.69      3.42 o 
  -7  -1  15        0.15        4.06      4.06 o 
  -6  -1  15        4.04        2.05      3.83 o 
  -5  -1  15        3.32        1.27      4.06 o 
  -4  -1  15       14.81       10.08      4.29 o 
  -3  -1  15        3.55        8.75      3.75 o 
  -2  -1  15      129.31      129.03      5.96 o 
  -1  -1  15        0.00        2.22      2.70 o 
   0  -1  15       68.05       66.12      3.48 o 
   1  -1  15       37.09       24.34      4.05 o 
   2  -1  15       20.66       15.56      3.77 o 
   3  -1  15        0.02        2.31      3.23 o 
   4  -1  15        0.11        0.00      3.34 o 
  -7   0  15       19.62       23.89      4.52 o 
  -6   0  15        0.35        1.02      3.56 o 
  -5   0  15       31.41       47.19      4.82 o 
  -4   0  15       49.72       40.42      4.81 o 
  -3   0  15        0.16        1.75      3.27 o 
  -2   0  15       64.30       48.29      4.76 o 
  -1   0  15        7.83        0.49      3.48 o 
   0   0  15       15.45       10.49      2.29 o 
   1   0  15        5.29        6.17      3.09 o 
   2   0  15        3.35        1.40      3.02 o 
   3   0  15        7.78        6.55      3.17 o 
  -7   1  15       10.01       11.22      4.23 o 
  -6   1  15        1.38        2.28      3.79 o 
  -5   1  15       32.27       34.30      4.57 o 
  -4   1  15        0.19        3.05      3.30 o 
  -3   1  15       24.23       22.56      3.80 o 
  -2   1  15       69.65       73.97      5.05 o 
  -1   1  15        3.27        0.76      3.26 o 
   0   1  15       15.97        8.98      6.04 o 
   1   1  15        0.87        3.55      3.07 o 
   2   1  15        3.86        4.13      3.23 o 
   3   1  15       10.93        8.87      3.55 o 
  -7   2  15        4.12        4.96      3.97 o 
  -6   2  15        0.01        1.51      3.54 o 
  -5   2  15        0.53        3.57      3.57 o 
  -4   2  15        3.99        5.11      4.09 o 
  -3   2  15        5.09       11.49      3.58 o 
  -2   2  15       14.76       12.22      3.31 o 
  -1   2  15       32.22       23.98      3.79 o 
   0   2  15        0.10        2.30      3.51 o 
   1   2  15        3.17        1.88      3.52 o 
   2   2  15       13.52        3.63      3.40 o 
   3   2  15        3.30        8.21      3.25 o 
  -6   3  15        3.77        2.28      4.05 o 
  -5   3  15        9.58        9.73      4.61 o 
  -4   3  15       13.25       21.85      4.11 o 
  -3   3  15       43.40       52.70      5.39 o 
  -2   3  15       11.34        6.65      3.84 o 
  -1   3  15        7.64        4.31      3.55 o 
   0   3  15        0.88        8.83      5.06 o 
   1   3  15        0.27        2.78      3.00 o 
   2   3  15        3.51        3.55      3.55 o 
  -6   4  15        1.44        0.77      3.79 o 
  -5   4  15        1.71        4.36      3.59 o 
  -4   4  15       26.03       31.71      4.39 o 
  -3   4  15        8.64       12.62      3.61 o 
  -2   4  15        0.90        2.31      3.08 o 
  -1   4  15        4.84        4.04      3.55 o 
   0   4  15        5.90        4.87      2.69 o 
   1   4  15        0.98        1.59      3.42 o 
  -5   5  15        0.11        3.84      3.84 o 
  -4   5  15       55.04       68.95      6.18 o 
  -3   5  15        6.47        2.06      4.37 o 
  -2   5  15        1.00        4.85      3.58 o 
  -1   5  15        3.18        3.76      3.52 o 
   0   5  15       63.27       59.16      3.98 o 
  -4   6  15        1.18        2.55      4.07 o 
  -3   6  15        2.45        4.07      3.82 o 
  -2   6  15        0.04        2.77      3.78 o 
  -1   6  15        3.21        1.48      3.70 o 
   0 -11  16        0.00        4.62      2.92 o 
  -2 -10  16        5.08        7.22      3.73 o 
  -1 -10  16        7.27        9.83      4.14 o 
   0 -10  16        7.83       11.47      2.81 o 
   1 -10  16        1.43        2.70      4.33 o 
   2 -10  16        3.50        2.17      4.06 o 
  -4  -9  16        4.36       10.15      3.72 o 
  -3  -9  16       10.47        9.74      3.75 o 
  -2  -9  16        0.96        3.51      3.51 o 
  -1  -9  16        3.65        5.38      3.60 o 
   0  -9  16        3.40        1.85      2.80 o 
   1  -9  16        3.51        3.47      3.47 o 
   2  -9  16        0.47        3.76      3.76 o 
   3  -9  16        0.13        5.33      3.73 o 
  -4  -8  16        0.16        0.25      3.78 o 
  -3  -8  16        0.03        3.53      3.78 o 
  -2  -8  16        2.52        0.25      3.26 o 
  -1  -8  16       17.80       15.37      3.78 o 
   0  -8  16        9.90       11.17      4.69 o 
   1  -8  16        8.10       14.23      3.95 o 
   2  -8  16       16.50       21.42      4.50 o 
   3  -8  16        0.01        0.80      3.94 o 
  -5  -7  16        8.91       16.45      4.30 o 
  -4  -7  16        9.91        9.64      4.06 o 
  -3  -7  16        5.58        5.80      3.78 o 
  -2  -7  16        9.94       10.74      3.50 o 
  -1  -7  16        0.89        2.73      3.23 o 
   0  -7  16       18.65       29.36      3.08 o 
   1  -7  16        0.89        2.08      3.63 o 
   2  -7  16        0.15        2.09      3.37 o 
   3  -7  16       11.50       13.18      4.13 o 
  -5  -6  16        7.27       20.44      4.08 o 
  -4  -6  16       13.11        7.37      4.07 o 
  -3  -6  16        0.13        2.27      3.27 o 
  -2  -6  16       35.54       20.39      3.73 o 
  -1  -6  16        0.76        2.46      3.45 o 
   0  -6  16       20.17       12.10      7.67 o 
   1  -6  16       60.88       46.72      5.33 o 
   2  -6  16       20.78       32.58      4.58 o 
   3  -6  16        0.39        2.78      3.54 o 
   4  -6  16        0.00        1.99      3.47 o 
  -6  -5  16        0.01        2.81      3.58 o 
  -5  -5  16        5.90        6.41      4.10 o 
  -4  -5  16        2.40       10.94      3.82 o 
  -3  -5  16       22.10       18.84      4.02 o 
  -2  -5  16       94.28      101.29      5.95 o 
  -1  -5  16        0.48        1.22      2.93 o 
   0  -5  16       47.67       37.70     25.36 o 
   1  -5  16      117.04       96.47      5.99 o 
   2  -5  16       22.84       31.68      4.49 o 
   3  -5  16        9.36        7.42      3.95 o 
   4  -5  16       12.99       16.18      4.35 o 
  -6  -4  16        1.36        0.51      3.85 o 
  -5  -4  16        0.00        2.06      3.59 o 
  -4  -4  16        1.32        0.25      3.81 o 
  -3  -4  16        2.02        1.01      3.00 o 
  -2  -4  16        5.08        7.66      3.21 o 
  -1  -4  16       80.98       73.44      5.12 o 
   0  -4  16       10.87        5.33      2.50 o 
   1  -4  16        2.61        1.47      3.19 o 
   2  -4  16        0.53        1.71      3.43 o 
   3  -4  16        1.34        5.56      3.39 o 
   4  -4  16        8.99       10.82      4.22 o 
  -6  -3  16        0.70        1.53      3.84 o 
  -5  -3  16       66.57       64.45      5.63 o 
  -4  -3  16      134.49      172.37      7.60 o 
  -3  -3  16        0.00        0.76      3.00 o 
  -2  -3  16       10.42        3.22      3.47 o 
  -1  -3  16        4.82        3.18      3.18 o 
   0  -3  16       28.25       25.67      2.82 o 
   1  -3  16       82.75       82.81      5.57 o 
   2  -3  16        3.20        4.08      3.61 o 
   3  -3  16        1.92        0.23      3.31 o 
  -6  -2  16        1.71        1.78      4.08 o 
  -5  -2  16        6.96        4.85      4.08 o 
  -4  -2  16       30.82       43.33      5.07 o 
  -3  -2  16       11.11       11.81      3.77 o 
  -2  -2  16        0.63        3.23      2.98 o 
  -1  -2  16        0.06        1.71      2.70 o 
   0  -2  16        5.23        5.72      3.98 o 
   1  -2  16       23.13       21.33      3.36 o 
   2  -2  16       31.13       26.98      4.02 o 
   3  -2  16        0.99        5.56      3.24 o 
  -6  -1  16        0.09        3.81      3.30 o 
  -5  -1  16       78.37       67.51      5.86 o 
  -4  -1  16      139.23      131.49      6.86 o 
  -3  -1  16       42.96       37.35      4.54 o 
  -2  -1  16       33.06       35.16      4.76 o 
  -1  -1  16        0.01        2.24      2.97 o 
   0  -1  16        4.48        4.86      2.13 o 
   1  -1  16       40.94       46.56      4.52 o 
   2  -1  16       12.70        3.27      3.73 o 
   3  -1  16        0.45        1.35      3.17 o 
  -6   0  16        5.97       10.40      3.80 o 
  -5   0  16        0.32        5.61      3.57 o 
  -4   0  16        0.28        3.57      3.57 o 
  -3   0  16        9.33       15.24      3.56 o 
  -2   0  16        4.75        5.81      3.02 o 
  -1   0  16       35.94       43.02      4.50 o 
   0   0  16        4.64        0.35      4.58 o 
   1   0  16        3.80        3.54      3.31 o 
   2   0  16        4.09        2.30      3.45 o 
   3   0  16        7.79       11.70      3.53 o 
  -6   1  16       10.88       15.69      4.81 o 
  -5   1  16       33.83       45.98      5.11 o 
  -4   1  16        5.44       11.01      3.84 o 
  -3   1  16       17.78       12.03      4.09 o 
  -2   1  16        0.46        2.55      3.31 o 
  -1   1  16       26.96       39.30      4.28 o 
   0   1  16       14.56       19.61      2.71 o 
   1   1  16        2.82        2.57      3.73 o 
   2   1  16        1.72        0.91      2.70 o 
  -6   2  16        5.74       10.87      3.54 o 
  -5   2  16        0.00        1.79      3.84 o 
  -4   2  16       21.39       11.60      4.12 o 
  -3   2  16       16.65       22.66      3.86 o 
  -2   2  16        1.83        3.33      3.33 o 
  -1   2  16        7.85       15.69      4.04 o 
   0   2  16        8.41        2.27      2.62 o 
   1   2  16       19.83       28.33      4.14 o 
   2   2  16        0.35        4.42      3.09 o 
  -5   3  16        9.61       10.00      4.36 o 
  -4   3  16        0.77        3.87      3.87 o 
  -3   3  16        0.50        2.58      3.10 o 
  -2   3  16        1.55        0.25      3.33 o 
  -1   3  16        1.48        1.02      3.29 o 
   0   3  16        1.37        3.08      3.08 o 
   1   3  16       13.09       17.87      3.62 o 
  -5   4  16        4.20        4.60      4.09 o 
  -4   4  16       34.33       48.70      5.41 o 
  -3   4  16       24.00       21.90      4.90 o 
  -2   4  16        3.09        6.64      3.58 o 
  -1   4  16        0.25        3.52      4.01 o 
   0   4  16        2.41        8.33      2.79 o 
  -3   5  16        0.37        4.34      4.34 o 
  -2   5  16        0.96        3.54      3.29 o 
  -1 -10  17        0.17        3.83      3.83 o 
   0 -10  17        0.19        2.53      2.63 o 
  -3  -9  17        1.70        1.72      3.69 o 
  -2  -9  17        0.03        3.71      3.71 o 
  -1  -9  17       11.08       15.23      3.81 o 
   0  -9  17        1.06        6.14      2.67 o 
   1  -9  17        7.52       12.14      3.96 o 
  -4  -8  17        0.46        3.96      3.96 o 
  -3  -8  17        0.00        3.73      3.73 o 
  -2  -8  17        2.76        3.96      3.96 o 
  -1  -8  17        0.14        2.51      3.76 o 
   0  -8  17        6.16        7.22      2.90 o 
   1  -8  17        4.24        2.60      4.16 o 
   2  -8  17        0.00        2.35      3.65 o 
  -4  -7  17        0.04        0.76      3.51 o 
  -3  -7  17        6.91        5.24      3.99 o 
  -2  -7  17       21.65       19.59      4.72 o 
  -1  -7  17       17.04       15.56      3.95 o 
   0  -7  17        1.50        0.67      5.08 o 
   1  -7  17        1.59        3.59      3.33 o 
   2  -7  17        1.08        3.59      3.59 o 
  -5  -6  17        2.65        1.26      4.02 o 
  -4  -6  17       17.05       20.67      4.53 o 
  -3  -6  17       25.31       32.28      4.26 o 
  -2  -6  17        0.06        2.48      3.22 o 
  -1  -6  17       28.49       19.85      4.16 o 
   0  -6  17        0.03        1.74      3.63 o 
   1  -6  17        5.81        1.26      4.28 o 
   2  -6  17        0.14        1.75      3.26 o 
   3  -6  17        0.61        0.99      3.47 o 
  -5  -5  17       32.75       37.73      4.82 o 
  -4  -5  17       30.80       28.29      4.80 o 
  -3  -5  17        0.92        1.50      3.51 o 
  -2  -5  17        4.62        1.72      3.71 o 
  -1  -5  17        5.54        7.81      3.42 o 
   0  -5  17       70.13       82.22      4.93 o 
   1  -5  17       22.32       32.42      4.20 o 
   2  -5  17        2.36        3.70      3.45 o 
   3  -5  17        2.85       11.14      3.87 o 
  -5  -4  17       26.90       36.05      4.83 o 
  -4  -4  17      125.92      109.47      6.57 o 
  -3  -4  17        6.14        5.76      3.76 o 
  -2  -4  17        0.72        0.00      2.96 o 
  -1  -4  17       12.64       16.60      3.90 o 
   0  -4  17      104.75      106.16      4.99 o 
   1  -4  17       64.82       68.69      5.60 o 
   2  -4  17       14.60        6.04      4.10 o 
   3  -4  17        3.46        7.10      3.78 o 
  -6  -3  17        0.12        0.50      3.79 o 
  -5  -3  17       58.36       52.57      5.59 o 
  -4  -3  17       24.92       28.34      4.55 o 
  -3  -3  17        0.92        3.52      3.52 o 
  -2  -3  17        6.17        4.47      3.48 o 
  -1  -3  17       48.90       54.38      4.90 o 
   0  -3  17        2.52        6.08      2.21 o 
   1  -3  17       28.82       34.12      4.57 o 
   2  -3  17        2.35        2.84      3.33 o 
   3  -3  17       11.03       16.87      4.15 o 
  -6  -2  17        7.45        4.54      4.04 o 
  -5  -2  17        3.85        4.32      3.81 o 
  -4  -2  17        2.97        4.05      4.05 o 
  -3  -2  17        1.62        2.27      3.28 o 
  -2  -2  17        2.67        4.75      2.99 o 
  -1  -2  17        6.51        0.49      3.20 o 
   0  -2  17        4.75        7.44      2.29 o 
   1  -2  17        4.41        6.41      3.09 o 
   2  -2  17        2.55        3.50      3.50 o 
  -6  -1  17        0.00        3.02      4.03 o 
  -5  -1  17        3.41        2.04      3.81 o 
  -4  -1  17        2.80        3.31      3.31 o 
  -3  -1  17        3.13        1.02      3.29 o 
  -2  -1  17        0.01        0.50      3.27 o 
  -1  -1  17        0.66        2.24      3.23 o 
   0  -1  17        4.51        2.18      2.28 o 
   1  -1  17        0.03        2.58      3.29 o 
   2  -1  17        3.60        2.74      3.43 o 
  -6   0  17        2.45        3.53      3.78 o 
  -5   0  17       16.52        7.13      5.09 o 
  -4   0  17        7.76       14.06      3.83 o 
  -3   0  17        7.24       10.47      3.83 o 
  -2   0  17        2.19        3.80      2.79 o 
  -1   0  17        8.56        7.25      3.51 o 
   0   0  17        0.15        2.34      2.34 o 
   1   0  17        3.13        2.78      3.25 o 
   2   0  17        5.89        2.02      3.59 o 
  -5   1  17        2.99        0.77      4.08 o 
  -4   1  17       13.33       24.65      4.62 o 
  -3   1  17        0.52       10.27      3.08 o 
  -2   1  17        2.11        5.35      3.58 o 
  -1   1  17        3.15        4.02      3.52 o 
   0   1  17        0.19        0.77      2.26 o 
   1   1  17        0.78        3.43      3.43 o 
  -5   2  17       28.33       27.34      5.11 o 
  -4   2  17        0.92        3.35      3.35 o 
  -3   2  17        0.21        5.40      3.35 o 
  -2   2  17        4.30        5.37      3.84 o 
  -1   2  17        9.09       15.34      4.02 o 
   0   2  17        0.09        1.10      2.23 o 
  -4   3  17        3.69        0.25      4.63 o 
  -3   3  17       20.79       33.45      4.63 o 
  -2   3  17        0.64        2.55      3.58 o 
  -1   3  17        4.55        0.49      4.00 o 
  -2  -8  18        0.90        0.98      3.66 o 
  -1  -8  18       13.56        4.20      3.96 o 
   0  -8  18        2.37        2.62      2.60 o 
   1  -8  18        0.74        4.08      3.58 o 
  -3  -7  18       37.53       31.04      4.68 o 
  -2  -7  18       15.02       15.19      4.16 o 
  -1  -7  18       23.94       23.99      4.65 o 
   0  -7  18        8.54       11.91      3.01 o 
   1  -7  18        1.35        0.50      3.78 o 
  -4  -6  18       11.50        5.46      4.97 o 
  -3  -6  18        0.02        3.96      3.96 o 
  -2  -6  18       26.60       28.70      5.39 o 
  -1  -6  18       65.45       68.49      5.84 o 
   0  -6  18       14.57       16.93      4.19 o 
   1  -6  18        0.24        0.24      3.47 o 
   2  -6  18        3.61        4.67      3.93 o 
  -4  -5  18        5.70        5.99      3.74 o 
  -3  -5  18       13.29       11.42      3.97 o 
  -2  -5  18        0.17        4.42      3.45 o 
  -1  -5  18        0.01        0.97      3.64 o 
   0  -5  18        0.21        0.13      2.67 o 
   1  -5  18        4.87       15.36      4.39 o 
   2  -5  18        0.01        2.17      3.62 o 
  -5  -4  18        0.03        2.01      4.26 o 
  -4  -4  18        1.83        2.01      4.26 o 
  -3  -4  18        0.00        2.25      3.98 o 
  -2  -4  18        0.23        2.22      3.46 o 
  -1  -4  18       73.55       75.27      6.07 o 
   0  -4  18       13.82       11.55      2.72 o 
   1  -4  18        5.54        2.40      4.08 o 
   2  -4  18        0.03        1.90      3.32 o 
  -5  -3  18        9.01        5.52      4.01 o 
  -4  -3  18        1.59        4.02      4.02 o 
  -3  -3  18        0.18        1.50      3.51 o 
  -2  -3  18        0.23        4.71      3.22 o 
  -1  -3  18        2.49        0.24      3.42 o 
   0  -3  18        9.61       11.09      2.78 o 
   1  -3  18        0.03        0.47      3.32 o 
   2  -3  18        0.11        0.93      3.25 o 
  -5  -2  18        0.17        1.01      3.77 o 
  -4  -2  18        3.06        2.52      3.79 o 
  -3  -2  18        6.04        6.04      3.77 o 
  -2  -2  18        0.57        1.49      3.50 o 
  -1  -2  18        0.99        0.48      3.44 o 
   0  -2  18        7.04        9.75      7.13 o 
   1  -2  18        0.32        3.73      3.02 o 
  -5  -1  18        0.10        3.78      4.03 o 
  -4  -1  18        0.65        1.52      3.55 o 
  -3  -1  18        2.28        6.33      3.80 o 
  -2  -1  18        1.32        1.01      3.52 o 
  -1  -1  18       10.70       12.34      3.95 o 
   0  -1  18        1.22        2.87      2.24 o 
   1  -1  18        0.08        2.98      3.23 o 
  -5   0  18        8.78       12.38      4.30 o 
  -4   0  18        0.81        4.58      3.82 o 
  -3   0  18        1.80        0.77      4.07 o 
  -2   0  18        0.34        1.26      3.28 o 
  -1   0  18        4.47        5.70      3.72 o 
   0   0  18       12.99       18.66      2.89 o 
  -4   1  18        9.68        6.13      4.34 o 
  -3   1  18        0.25        1.03      3.32 o 
  -2   1  18        2.10        1.52      3.04 o 
  -1   1  18        1.11        0.24      3.48 o 
   0   1  18       10.52        6.01      3.59 o 
  -3   2  18        0.86        0.77      4.34 o 
  -2   2  18        0.18        2.03      3.80 o 
  -1  -7  19       35.50       39.22      5.29 o 
  -2  -6  19        6.65       16.43      3.86 o 
  -1  -6  19        0.64        8.37      3.59 o 
   0  -6  19       39.23       46.50      3.76 o 
  -3  -5  19        4.67        0.98      3.91 o 
  -2  -5  19       18.40       11.65      4.37 o 
  -1  -5  19        0.34        4.30      4.30 o 
   0  -5  19       30.87       27.14      7.90 o 
  -3  -4  19        6.26        2.95      3.93 o 
  -2  -4  19        3.48        5.61      3.90 o 
  -1  -4  19        0.17        1.67      3.36 o 
   0  -4  19       20.21       25.12      3.19 o 
  -4  -3  19        0.22        2.97      3.72 o 
  -3  -3  19        2.98        3.47      3.22 o 
  -2  -3  19        2.46        5.15      3.44 o 
  -1  -3  19        4.22        6.98      3.85 o 
   0  -3  19        0.00        1.02      2.57 o 
  -3  -2  19        0.14        0.25      3.74 o 
  -2  -2  19        4.98        3.46      3.21 o 
  -1  -2  19        4.88        7.50      3.87 o 
   0  -2  19        1.81        2.77      4.65 o 
  -3  -1  19        0.04        0.76      3.76 o 
  -2  -1  19        7.73       10.44      3.97 o 
  -1  -1  19        0.06        1.22      3.41 o 
  -2   0  19        5.11       11.72      3.98 o 
                                                 
